# Supplementary material for: An experimental comparison of different hierarchical self-tuning regulatory control procedures for under-actuated mechatronic systems
Source: PLoS One. 2021 Aug 30;16(8):e0256750. doi: 10.1371/journal.pone.0256750 (PMC8405034; doi:10.1371/journal.pone.0256750)
Supplement: S1 Dataset — (XLSX) [file pone.0256750.s001.xlsx]

## Sheet: Test A
time	θ (deg.)						α (deg.)						V_m (V)						A-DoS					A-CWF					EM-STR					EP-STR
	LQR	A-DoS	A-CWF	EM-STR	EP-STR		LQR	A-DoS	A-CWF	EM-STR	EP-STR		LQR	A-DoS	A-CWF	EM-STR	EP-STR		kα	kθ	kα_dot	kθ_dot		kα	kθ	kα_dot	kθ_dot		kα	kθ	kα_dot	kθ_dot		kα	kθ	kα_dot	kθ_dot
0	179.814	179.698	179.671	180.201	179.666		4.5	-4.5	2.156	2.8	-7		-1.20484	0.441154	2.84989	4.39146	-4.79603		-6.01214	137.228	-4.40001	18.7848		-5.89938	132.278	-4.22434	18.0833		-22.1317	183.588	-8.05911	25.1844		-14.594	183.836	-6.98629	25.3761
0.01	179.726	179.698	179.671	180.201	179.666		4.25	-4.5	2.156	2.8	-7.25		0.0973588	0.279586	2.16522	2.10409	-4.4215		-6.30035	139.55	-4.52232	19.1106		-5.83778	131.152	-4.1822	17.9237		-22.1346	189.182	-8.22694	25.9774		-14.667	184.559	-7.01881	25.4773
0.02	179.726	179.611	179.756	180.1	179.583		4.25	-4.25	2.401	2.8	-7.5		0.12335	2.92651	1.25976	2.84448	-2.03172		-6.4653	140.859	-4.5914	19.2943		-6.13308	136.549	-4.38424	18.6889		-22.1359	193.031	-8.33973	26.5309		-14.7405	185.329	-7.05229	25.586
0.03	179.726	179.523	179.756	180.1	179.499		4	-4.25	2.401	3.08	-8		-0.959666	3.3555	1.29221	1.28969	-2.34101		-6.55085	141.533	-4.62698	19.3889		-5.95494	133.293	-4.26236	18.2273		-22.1359	184.712	-8.09315	25.3443		-14.8143	186.102	-7.08591	25.6951
0.04	179.726	179.523	179.756	180	179.499		4	-4	2.646	3.08	-8.25		-0.423195	3.03531	2.54652	2.46603	-3.07326		-6.6962	142.67	-4.68707	19.5485		-6.71602	147.212	-4.78313	20.2002		-22.1349	189.991	-8.25111	26.0923		-14.8883	186.919	-7.12035	25.8111
0.05	179.726	179.611	179.841	180	179.499		3.75	-4	2.646	3.08	-8.5		-1.25098	0.0848771	0.247294	1.16969	-3.50318		-7.54966	149.162	-5.03118	20.4604		-6.23961	138.497	-4.45713	18.965		-22.1349	183.718	-8.06395	25.2012		-15.0362	188.479	-7.18794	26.0315
0.06	179.814	179.698	179.841	180	179.499		3.75	-3.75	2.891	3.36	-8.75		-2.40591	-0.401594	1.79844	2.45068	-3.75626		-6.33929	139.86	-4.53868	19.1541		-6.44902	142.327	-4.60042	19.5078		-22.1321	189.299	-8.23021	25.9936		-15.1099	189.252	-7.22153	26.1406
0.07	179.814	179.698	179.841	180	179.499		3.75	-3.75	2.891	3.36	-9		-1.28029	-0.0742055	1.58392	1.21688	-3.92879		-5.80518	135.532	-4.31085	18.547		-6.61324	145.331	-4.71279	19.9336		-22.1321	183.49	-8.05681	25.1688		-15.1834	190.021	-7.25499	26.2491
0.08	179.814	179.698	179.841	180.1	179.499		3.5	-3.5	3.136	3.64	-9.25		-1.81349	1.07474	2.54832	2.52347	-4.06113		-6.10693	137.997	-4.44047	18.8926		-6.69999	146.918	-4.77216	20.1586		-22.1275	189.11	-8.22391	25.9666		-15.2564	190.787	-7.28827	26.3572
0.09	179.902	179.611	179.841	180.201	179.416		3.5	-3.5	3.136	3.64	-9.5		-2.82114	2.28699	1.86075	3.51848	-1.84993		-5.75483	135.116	-4.28899	18.4886		-6.30319	139.66	-4.50063	19.1298		-22.1275	183.413	-8.05385	25.1578		-15.329	191.547	-7.32133	26.4645
0.1	179.902	179.611	179.841	180.201	179.332		3.25	-3.5	3.136	3.64	-9.75		-2.71788	1.38223	1.64039	3.90462	-0.629291		-5.73478	134.95	-4.28026	18.4653		-6.56207	144.395	-4.67778	19.8009		-22.1212	189.033	-8.2207	25.9557		-15.4011	192.302	-7.35414	26.571
0.11	179.902	179.611	179.841	180.1	179.332		3	-3.5	3.381	3.64	-10		-2.68429	0.94684	2.44935	2.17146	-2.24719		-6.69273	142.643	-4.68564	19.5447		-6.26601	138.98	-4.4752	19.0334		-22.1216	183.846	-8.06275	25.2292		-15.4725	193.062	-7.38688	26.6785
0.12	179.814	179.611	179.756	179.9	179.416		2.75	-3.25	3.381	3.64	-10.25		-0.866494	1.75285	3.50075	3.2579	-5.45664		-6.5876	141.822	-4.64222	19.4294		-6.13297	136.547	-4.38416	18.6886		-22.1136	189.091	-8.22059	25.9665		-15.5432	193.817	-7.41933	26.7853
0.13	179.726	179.523	179.756	179.799	179.499		2.75	-3.25	3.626	3.92	-10.25		1.23632	2.82722	3.67868	-0.305013	-5.57214		-6.53556	141.413	-4.62064	19.372		-6.4898	143.073	-4.62833	19.6136		-22.1136	183.348	-8.04973	25.1492		-15.6131	194.55	-7.45118	26.8887
0.14	179.726	179.523	179.841	179.799	179.499		2.5	-3.25	3.626	3.92	-10.5		-0.511374	1.72501	0.852284	1.88508	-5.12707		-5.85953	135.98	-4.33438	18.6098		-5.87832	131.893	-4.20994	18.0287		-22.1038	188.928	-8.21505	25.9409		-15.6822	195.164	-7.48071	26.9735
0.15	179.726	179.523	179.841	180	179.499		2.5	-3	3.626	4.2	-10.75		-0.307242	2.34325	1.14373	3.01538	-4.93084		-6.97975	144.861	-4.80298	19.8561		-6.32093	139.984	-4.51277	19.1757		-22.1031	183.676	-8.05544	25.204		-15.6822	195.176	-7.48093	26.9755
0.16	179.726	179.523	179.841	180.201	179.416		2.25	-3	3.871	4.48	-11.25		-1.30119	1.53268	2.3846	1.78966	-4.2265		-6.73416	142.965	-4.70268	19.59		-6.64951	145.995	-4.73762	20.0277		-22.0914	188.946	-8.21319	25.9456		-15.7505	195.892	-7.51202	27.0764
0.17	179.814	179.523	179.841	180.301	179.249		2	-2.75	4.116	4.76	-11.5		-3.63523	2.09651	2.87638	1.16028	0.300711		-5.91691	136.451	-4.35913	18.6758		-6.35203	140.553	-4.53406	19.2564		-22.078	192.359	-8.3137	26.4284		-15.8178	196.597	-7.54268	27.176
0.18	179.814	179.523	179.841	180.301	179.081		2	-2.75	4.116	5.04	-11.75		-2.02117	1.45563	2.25815	2.71062	2.85679		-6.14871	138.334	-4.45823	18.9399		-6.66843	146.341	-4.75056	20.0768		-22.078	184.27	-8.07236	25.2797		-15.9496	198.06	-7.60414	27.3838
0.19	179.814	179.523	179.926	180.301	179.081		1.75	-2.5	4.361	5.04	-12		-2.31015	2.07166	1.22534	3.86149	-0.41017		-5.76682	135.215	-4.2942	18.5026		-6.86614	149.959	-4.88586	20.5896		-22.078	181.798	-7.99859	24.9285		-16.0139	198.764	-7.63397	27.4837
0.2	179.814	179.523	179.926	180.301	179.081		1.75	-2.5	4.361	5.04	-12.25		-1.37667	1.45914	1.22847	4.69474	-2.09474		-5.99845	137.117	-4.39415	18.7692		-6.49949	143.25	-4.63496	19.6387		-22.0628	187.438	-8.1648	25.7293		-16.0773	199.463	-7.66344	27.583
0.21	179.814	179.523	179.926	180.201	179.165		1.5	-2.25	4.361	5.04	-12.25		-2.00594	2.09	1.4045	4.76198	-3.6612		-5.74058	134.998	-4.28278	18.4721		-7.36071	159.012	-5.22434	21.8728		-22.0638	183.114	-8.0328	25.1251		-16.1395	200.115	-7.69179	27.675
0.22	179.726	179.523	179.926	180.201	179.249		1.25	-2	4.606	5.04	-12.25		-0.519572	2.46667	2.4126	3.02496	-4.6096		-5.93875	136.63	-4.36853	18.7009		-6.78022	148.386	-4.82706	20.3667		-22.0628	182.326	-8.00551	25.0246		-16.2007	200.755	-7.71964	27.7655
0.23	179.726	179.523	179.926	180.1	179.332		1	-2	4.606	5.04	-12.25		-1.49752	1.65072	1.82867	1.81126	-5.22915		-5.73318	134.937	-4.27956	18.4635		-6.51243	143.487	-4.64381	19.6722		-22.0459	187.044	-8.14888	25.6789		-16.2007	200.55	-7.716	27.7329
0.24	179.726	179.611	179.926	180.1	179.332		1	-1.75	4.606	5.32	-12.5		-0.908505	0.604759	1.65316	1.11941	-5.01834		-5.767	135.217	-4.29428	18.5028		-6.8683	149.998	-4.88734	20.5952		-22.0459	182.449	-8.01302	25.0224		-16.2007	200.568	-7.71631	27.7357
0.25	179.726	179.611	179.841	180.1	179.332		0.75	-1.75	4.606	5.32	-12.5		-1.71002	0.652177	3.21159	-1.26675	-3.19109		-5.81019	135.574	-4.31303	18.5528		-6.57927	144.71	-4.68955	19.8456		-22.0284	188.314	-8.18402	25.8602		-16.2007	200.583	-7.71658	27.7381
0.26	179.814	179.611	179.841	180.1	179.165		0.75	-1.5	4.606	5.32	-12.75		-2.85182	1.70204	2.34589	1.562	0.833772		-6.25963	139.224	-4.50516	19.0649		-6.44317	142.22	-4.59641	19.4926		-22.0068	192.429	-8.30026	26.4557		-16.2608	201.213	-7.74394	27.827
0.27	179.814	179.523	179.841	180.201	179.081		0.5	-1.5	4.606	5.32	-13		-2.81564	2.80509	1.82094	3.40516	0.679292		-5.73408	134.944	-4.27995	18.4645		-5.96549	133.486	-4.26958	18.2546		-22.0054	184.977	-8.07493	25.4062		-16.2608	201.213	-7.74394	27.827
0.28	179.814	179.523	179.841	180.201	179.165		0.5	-1.5	4.606	5.32	-13		-1.71958	1.8782	1.66326	4.52596	-2.40898		-5.81948	135.65	-4.31705	18.5636		-6.10622	136.058	-4.36586	18.6192		-21.9832	189.332	-8.20784	26.0055		-16.3197	201.984	-7.77351	27.9385
0.29	179.814	179.523	179.756	180.1	179.165		0.25	-1.5	4.606	5.32	-13		-2.26755	1.44232	3.2373	5.08095	-1.66409		-6.35272	139.967	-4.54432	19.1691		-6.18345	137.47	-4.4187	18.8194		-21.9847	182.975	-8.01943	25.0991		-16.3776	202.608	-7.80017	28.0269
0.3	179.814	179.523	179.671	180	179.249		0	-1.25	4.851	5.32	-13		-2.55957	2.20724	5.14652	3.33077	-3.74788		-6.24576	139.113	-4.49931	19.0493		-6.22363	138.205	-4.44619	18.9235		-21.9862	181.801	-7.98052	24.945		-16.3776	202.405	-7.79656	27.9947
0.31	179.814	179.435	179.671	180	179.249		0	-1.25	4.851	5.32	-13		-1.6276	3.25983	3.37666	2.11614	-2.486		-6.19454	138.703	-4.47766	18.9917		-5.86959	131.733	-4.20396	18.0061		-21.9847	181.759	-7.97624	24.9481		-16.3776	202.405	-7.79656	27.9947
0.32	179.726	179.435	179.756	180	179.249		-0.25	-1	5.096	5.32	-13		-0.438598	3.1372	2.02491	1.77187	-1.85488		-5.73915	134.986	-4.28216	18.4704		-6.00912	134.283	-4.29943	18.3676		-21.9847	180.757	-7.95209	24.7877		-16.3776	202.422	-7.79687	27.9974
0.33	179.726	179.435	179.756	180	179.249		-0.5	-1	5.096	5.6	-13		-1.56522	2.2857	1.8992	3.46664	-1.53938		-6.60855	141.986	-4.65089	19.4524		-6.10766	136.085	-4.36685	18.623		-21.9625	185.491	-8.09134	25.4565		-16.3776	202.422	-7.79687	27.9974
0.34	179.726	179.435	179.841	180	179.249		-0.5	-0.75	5.341	5.6	-13		-1.05055	2.66227	1.35226	2.48387	-1.38163		-5.79528	135.451	-4.30656	18.5356		-7.13834	154.941	-5.07215	21.2958		-21.9625	181.651	-7.97753	24.9085		-16.3776	202.422	-7.79687	27.9974
0.35	179.726	179.435	179.841	180.1	179.249		-0.75	-0.75	5.341	5.6	-13		-1.88923	1.96554	1.48396	2.0124	-1.30276		-5.92292	136.5	-4.36172	18.6827		-6.70173	146.95	-4.77335	20.1631		-21.9372	187.238	-8.14095	25.7012		-16.3776	202.422	-7.79687	27.9974
0.36	179.814	179.435	179.841	180.1	179.332		-1	-0.5	5.341	5.6	-13		-4.14562	2.55232	1.76304	3.60999	-3.72121		-5.73562	134.957	-4.28063	18.4663		-7.56439	162.743	-5.36375	22.4015		-21.9372	182.064	-7.98655	24.9664		-16.3776	202.422	-7.79687	27.9974
0.37	179.902	179.435	179.841	180.1	179.332		-1	-0.5	5.586	5.6	-13		-4.31179	1.9166	2.80942	2.61273	-2.6278		-5.80168	135.504	-4.30934	18.543		-6.95783	151.637	-4.94861	20.8274		-21.9372	180.6	-7.94287	24.7585		-16.3776	202.422	-7.79687	27.9974
0.38	179.902	179.435	179.841	180.1	179.332		-1.25	-0.25	5.586	5.6	-13		-3.78778	2.55599	2.21427	2.12739	-2.08096		-5.76193	135.175	-4.29208	18.4969		-6.67276	146.42	-4.75353	20.088		-21.9102	186.068	-8.10226	25.5349		-16.3776	202.437	-7.79714	27.9998
0.39	179.814	179.435	179.841	180	179.249		-1.5	0	5.586	5.6	-13		-1.72479	2.89507	2.06009	1.87176	0.650514		-5.76794	135.225	-4.29469	18.5039		-7.03893	153.121	-5.00411	21.0378		-21.9102	181.603	-7.96898	24.9009		-16.3776	202.437	-7.79714	27.9998
0.4	179.726	179.435	179.756	180	179.249		-1.5	0.25	5.586	5.6	-13		0.500625	3.0838	3.64033	1.74748	-0.286578		-5.78511	135.367	-4.30215	18.5238		-6.7381	147.616	-4.79824	20.2575		-21.9102	180.362	-7.93194	24.7247		-16.3776	202.437	-7.79714	27.9998
0.41	179.638	179.435	179.756	180	179.249		-1.75	0.25	5.831	5.6	-13		0.63326	2.24688	3.8109	3.85706	-0.752897		-5.93845	136.627	-4.3684	18.7005		-6.59473	144.992	-4.70013	19.8856		-21.9102	180.043	-7.92241	24.6794		-16.3776	202.573	-7.79954	28.0213
0.42	179.638	179.523	179.756	180	179.249		-2	0.5	5.831	5.6	-13		-1.02154	1.16504	2.69223	5.04859	-0.98735		-6.06707	137.674	-4.42348	18.8474		-6.07864	135.554	-4.34699	18.5478		-21.9102	179.963	-7.92001	24.6679		-16.3776	202.573	-7.79954	28.0213
0.43	179.726	179.523	179.756	180	179.249		-2.25	0.75	5.831	5.88	-13		-3.68601	2.11877	2.45385	3.61854	-1.10458		-5.73809	134.977	-4.2817	18.4692		-6.68961	146.728	-4.76505	20.1317		-21.9084	180.431	-7.93051	24.7446		-16.3776	202.573	-7.79954	28.0213
0.44	179.726	179.523	179.756	180	179.249		-2.25	1	6.076	5.88	-13		-2.23717	2.8462	3.24238	4.73849	-1.16319		-6.70122	142.709	-4.68914	19.554		-6.5699	144.538	-4.68314	19.8212		-21.9065	180.964	-7.94258	24.8316		-16.3776	202.573	-7.79954	28.0213
0.45	179.726	179.523	179.756	180	179.165		-2.5	1.25	6.076	5.88	-13		-2.60876	3.09769	2.59641	3.50383	1.26745		-6.53375	141.399	-4.61989	19.37		-6.51162	143.472	-4.64325	19.6701		-21.9065	180.202	-7.92477	24.7078		-16.3776	202.573	-7.79954	28.0213
0.46	179.726	179.523	179.756	180.1	179.165		-2.5	1.25	6.321	5.88	-13		-1.71658	2.20783	3.54355	2.54637	0.178197		-6.47794	140.959	-4.59667	19.3083		-6.97789	152.004	-4.96234	20.8795		-21.8777	184.552	-8.05195	25.3213		-16.3776	202.573	-7.79954	28.0213
0.47	179.726	179.523	179.756	180.1	179.081		-2.5	1.5	6.321	5.88	-13		-1.27049	2.80626	2.75054	2.32499	2.09406		-6.47651	140.948	-4.59607	19.3067		-6.73485	147.556	-4.79602	20.249		-21.8777	181.026	-7.94704	24.8195		-16.3776	202.59	-7.79985	28.024
0.48	179.814	179.523	179.756	180.1	179.081		-2.75	1.75	6.566	5.88	-13		-3.96249	2.96925	3.67094	-0.0404712	0.747016		-5.85562	135.948	-4.33269	18.6053		-7.12857	154.762	-5.06546	21.2704		-21.8493	186.979	-8.11828	25.6724		-16.3776	202.59	-7.79985	28.024
0.49	179.814	179.523	179.841	180	179.081		-3	1.75	6.566	5.88	-13		-3.62342	2.20547	1.03011	0.921769	0.0738751		-6.14109	138.272	-4.45499	18.9313		-6.8343	149.376	-4.86407	20.507		-21.8493	181.62	-7.96015	24.9055		-16.3776	202.608	-7.80017	28.0269
0.5	179.814	179.611	179.841	180	179.081		-3	2	6.566	5.88	-12.75		-2.37591	1.15458	1.53334	3.55619	1.51609		-6.35134	139.956	-4.54374	19.1676		-7.2107	156.266	-5.12167	21.4835		-21.8513	180.811	-7.93224	24.8033		-16.3776	202.608	-7.80017	28.0269
0.51	179.814	179.611	179.841	180	179.081		-3.25	2	6.811	5.88	-12.75		-2.84816	1.12969	3.00657	4.99288	0.496825		-5.8499	135.901	-4.33022	18.5987		-7.46512	160.925	-5.29581	22.1438		-21.8513	180.811	-7.93224	24.8033		-16.3776	202.608	-7.80017	28.0269
0.52	179.814	179.523	179.841	180.1	179.081		-3.25	2.25	7.056	5.88	-12.5		-2.00632	4.10465	3.55291	3.6834	1.18844		-7.07258	145.57	-4.84057	19.9557		-7.05381	153.394	-5.01429	21.0764		-21.8513	179.91	-7.9088	24.6644		-9.41209	130.878	-4.65885	17.9093
0.53	179.814	179.435	179.841	180.1	179.081		-3.5	2.25	7.056	5.88	-12.5		-2.6814	4.30138	2.90351	3.03328	0.526282		-6.13217	138.2	-4.4512	18.9212		-7.38624	159.48	-5.24182	21.9391		-21.8493	179.857	-7.9066	24.6579		-9.41209	130.878	-4.65885	17.9093
0.54	179.814	179.435	179.841	180.1	179.081		-4	2.5	7.056	5.88	-12.25		-4.13299	3.87238	2.5623	4.52911	1.26779		-5.78054	135.329	-4.30016	18.5185		-7.58593	163.137	-5.37849	22.4574		-21.8472	180.438	-7.91965	24.7533		-9.51955	131.968	-4.70695	18.0628
0.55	179.814	179.435	179.841	180	179.081		-4	2.5	7.301	5.88	-12		-2.70282	2.8166	3.39421	3.5013	1.66136		-6.07361	137.727	-4.42627	18.8548		-7.17035	155.527	-5.09406	21.3788		-21.8472	179.8	-7.90472	24.6497		-9.51955	131.968	-4.70695	18.0628
0.56	179.726	179.435	179.841	180	179.081		-4.25	2.75	7.301	5.88	-11.75		-1.26473	3.16964	2.67413	4.86369	1.89743		-5.79134	135.418	-4.30485	18.531		-6.96868	151.835	-4.95604	20.8556		-21.8472	179.625	-7.9006	24.6212		-9.62741	133.061	-4.75523	18.2169
0.57	179.638	179.435	179.841	180	179.165		-4.5	3	7.301	5.88	-11.5		-0.447769	3.37568	2.48199	3.69989	0.434861		-5.73867	134.982	-4.28195	18.4699		-7.40165	159.762	-5.25236	21.9791		-21.8152	184.138	-8.03108	25.2613		-9.7356	134.158	-4.80366	18.3715
0.58	179.55	179.435	179.841	180.1	179.332		-4.75	3	7.546	5.88	-11		0.0586157	2.60573	3.37481	0.916124	-0.907321		-6.07883	137.769	-4.4285	18.8607		-7.10999	154.422	-5.05275	21.2222		-21.8152	180.646	-7.92691	24.7652		-9.84407	135.259	-4.85221	18.5266
0.59	179.55	179.435	179.756	180.1	179.416		-5	3.25	7.546	5.88	-10.75		-1.40932	3.25665	4.52723	1.27461	-1.22472		-6.41369	140.451	-4.56985	19.237		-6.9677	151.817	-4.95537	20.853		-21.7815	186.226	-8.08873	25.5575		-9.95276	136.081	-4.89602	18.6371
0.6	179.638	179.347	179.756	180.1	179.416		-5	3.5	7.546	5.88	-10.25		-2.88433	5.06715	3.61239	1.70079	1.32148		-5.92645	136.529	-4.36324	18.6868		-7.43104	160.3	-5.27248	22.0553		-21.7815	181.119	-7.93626	24.8323		-10.1705	138.338	-4.99431	18.9563
0.61	179.726	179.347	179.756	180.1	179.499		-5	3.5	7.791	5.88	-9.75		-3.73778	3.63869	3.80227	4.14147	0.999438		-6.33662	139.839	-4.53756	19.1511		-6.61419	145.348	-4.71344	19.9361		-21.7838	180.175	-7.90525	24.7082		-10.2795	139.464	-5.04342	19.1154
0.62	179.814	179.347	179.841	180.1	179.583		-5.25	3.75	7.791	5.88	-9.5		-5.37645	3.72454	1.28851	5.42481	-0.377638		-5.86088	135.991	-4.33497	18.6114		-6.71851	147.257	-4.78483	20.2066		-21.751	186.055	-8.07278	25.5538		-10.4971	141.677	-5.14087	19.4273
0.63	179.814	179.435	179.841	180.1	179.749		-5.25	4	8.036	5.88	-9		-3.41472	2.19039	2.95728	4.03439	-1.71568		-5.77211	135.259	-4.2965	18.5087		-7.29612	157.83	-5.18014	21.7052		-21.751	180.944	-7.92486	24.8131		-10.7139	143.896	-5.23819	19.7406
0.64	179.726	179.435	179.841	180.1	179.833		-5.5	4.25	8.036	5.88	-8.5		-1.71083	3.09756	2.7079	3.35362	-0.819834		-6.20776	138.809	-4.48325	19.0066		-7.65929	164.481	-5.42871	22.6478		-21.7487	179.614	-7.88535	24.6226		-10.8217	145.006	-5.28669	19.8974
0.65	179.638	179.435	179.841	180.201	179.833		-5.75	4.5	8.281	5.88	-8.25		-0.760983	3.8917	3.82193	0.846602	0.123975		-7.45827	148.481	-4.99499	20.3646		-7.84427	167.869	-5.55533	23.1281		-21.7463	179.904	-7.88961	24.6767		-11.0357	147.203	-5.38285	20.2075
0.66	179.638	179.435	179.841	180.201	179.916		-6	4.75	8.281	5.88	-7.75		-2.00718	4.08009	2.96759	3.43921	0.0861504		-7.26491	147.029	-4.91792	20.1607		-7.41528	160.012	-5.26169	22.0144		-21.7463	179.22	-7.87315	24.5672		-11.2469	149.358	-5.47751	20.5115
0.67	179.638	179.435	179.841	180.201	180		-6.25	5	8.281	5.88	-7.25		-2.64832	4.19733	2.73784	5.12974	0.00818042		-7.19015	146.464	-4.88794	20.0812		-7.75173	166.174	-5.49198	22.8878		-21.7463	179.034	-7.86867	24.5374		-11.3511	150.419	-5.52419	20.6611
0.68	179.638	179.435	179.841	180.201	180.084		-6.5	5.25	8.526	5.88	-7		-2.98691	4.28224	3.64717	3.98419	-1.36739		-7.17833	146.374	-4.88319	20.0687		-7.39951	159.723	-5.2509	21.9735		-21.7487	179.343	-7.87628	24.5873		-11.5564	152.512	-5.61615	20.9564
0.69	179.638	179.435	179.841	180.201	180.251		-6.5	5.5	8.526	5.88	-6.5		-2.07823	4.35184	2.93002	3.36111	-2.73778		-7.19835	146.526	-4.89123	20.09		-7.226	156.546	-5.13215	21.5232		-21.7121	183.645	-8.00125	25.1928		-11.7565	154.55	-5.70575	21.2439
0.7	179.55	179.523	179.841	180.201	180.251		-6.75	5.75	8.526	5.88	-6.25		-0.900873	2.64509	2.75212	3.05916	-1.17032		-7.23406	146.796	-4.90556	20.1279		-7.68554	164.962	-5.44667	22.716		-21.7096	180.344	-7.90088	24.7288		-11.8543	155.547	-5.74956	21.3845
0.71	179.55	179.611	179.841	180.301	180.334		-7	6	8.526	5.88	-6		-2.03332	1.70039	2.49857	2.91061	-2.25386		-7.27725	147.122	-4.92286	20.1737		-7.3967	159.672	-5.24898	21.9662		-21.7096	179.162	-7.86709	24.556		-12.0447	157.496	-5.83497	21.6596
0.72	179.55	179.611	179.841	180.301	180.334		-7	6.25	8.771	5.88	-5.75		-1.52156	3.10226	3.53827	2.49754	-0.983457		-8.04862	152.829	-5.2263	20.9758		-7.25411	157.061	-5.15138	21.5962		-21.7096	178.857	-7.8584	24.5115		-12.137	158.436	-5.8763	21.7922
0.73	179.638	179.523	179.756	180.301	180.251		-7.25	6.25	8.771	5.88	-5.5		-4.18073	4.49897	4.79256	2.54345	1.61277		-8.35376	155.031	-5.34369	21.2854		-7.18348	155.767	-5.10304	21.4129		-21.7096	178.78	-7.85621	24.5003		-12.2272	159.364	-5.91684	21.9232
0.74	179.638	179.523	179.756	180.301	180.167		-7.25	6.5	8.771	5.88	-5.25		-2.72923	4.5095	3.89749	4.78396	3.08401		-8.01695	152.599	-5.21404	20.9434		-7.6939	165.115	-5.45239	22.7377		-21.7096	178.761	-7.85566	24.4975		-12.3152	160.26	-5.95624	22.0496
0.75	179.638	179.523	179.756	180.301	180.167		-7.5	6.75	9.016	5.88	-5		-3.0995	3.97886	4.0995	3.79871	2.04232		-6.22328	138.933	-4.48982	19.0241		-6.86933	150.017	-4.88805	20.5978		-21.6739	183.83	-7.99894	25.2268		-12.4008	161.104	-5.99406	22.1681
0.76	179.55	179.523	179.756	180.401	180.251		-7.75	7	9.016	5.88	-4.75		-1.48364	4.26183	3.34677	3.32657	-0.405725		-6.90654	144.298	-4.77321	19.7771		-6.98865	152.201	-4.9697	20.9074		-21.6739	179.963	-7.88568	24.6707		-12.4839	161.956	-6.03136	22.2884
0.77	179.462	179.523	179.756	180.5	180.251		-8	7.25	9.016	5.88	-4.5		-0.577798	4.43404	3.15538	3.09185	0.230516		-7.27569	147.11	-4.92224	20.1721		-7.59069	163.224	-5.38175	22.4697		-21.6713	179.15	-7.85995	24.5587		-12.5643	162.776	-6.06736	22.4041
0.78	179.462	179.523	179.841	180.5	180.334		-8	7.25	9.261	5.88	-4.25		-0.74999	3.41556	2.11945	2.97535	-1.39441		-7.47272	148.589	-5.00072	20.3798		-7.37805	159.33	-5.23621	21.9178		-21.6713	178.687	-7.84755	24.4886		-12.6419	163.582	-6.10236	22.518
0.79	179.462	179.523	179.841	180.5	180.334		-8.25	7.5	9.261	5.88	-4		-1.9321	4.03748	2.25322	4.73065	-0.325178		-7.58917	149.456	-5.04678	20.5016		-7.27281	157.403	-5.16418	21.6447		-21.6713	178.569	-7.84438	24.4706		-12.7165	164.343	-6.13578	22.6254
0.8	179.462	179.523	179.841	180.5	180.334		-8.5	7.75	9.261	5.6	-3.75		-2.54119	4.12329	2.62988	5.99761	0.245205		-6.91475	144.361	-4.77655	19.786		-8.34963	177.129	-5.90126	24.4405		-21.6713	178.54	-7.84359	24.4661		-12.7881	165.08	-6.16795	22.7295
0.81	179.462	179.435	179.756	180.5	180.334		-8.5	8	9.261	5.6	-3.75		-1.76774	6.22707	4.55132	4.6648	-0.849149		-7.35477	147.706	-4.95382	20.2557		-7.81894	167.405	-5.53798	23.0623		-21.6713	178.532	-7.84339	24.465		-12.8564	165.776	-6.19854	22.8278
0.82	179.462	179.435	179.671	180.5	180.334		-8.75	8.25	9.506	5.32	-3.5		-2.47705	5.64911	6.7519	1.76057	0.0176606		-7.57948	149.384	-5.04296	20.4915		-7.5528	162.53	-5.35582	22.3714		-21.6316	183.082	-7.97359	25.1112		-12.9213	166.438	-6.22761	22.9212
0.83	179.374	179.523	179.671	180.5	180.251		-8.75	8.5	9.506	5.32	-3.5		0.065321	3.30473	4.49997	2.01907	1.07617		-6.86085	143.946	-4.75458	19.7277		-6.85989	149.844	-4.88159	20.5734		-21.6288	180.052	-7.87945	24.6914		-12.9213	166.438	-6.22761	22.9212
0.84	179.374	179.611	179.756	180.401	180.251		-9	8.75	9.506	5.04	-3.25		-1.4626	2.32198	1.87349	2.40066	1.14573		-7.37653	147.869	-4.9625	20.2787		-7.01247	152.637	-4.98601	20.9692		-21.6288	178.735	-7.84256	24.4967		-12.9827	167.065	-6.25512	23.0096
0.85	179.374	179.611	179.841	180.401	180.167		-9	9	9.751	4.76	-3.25		-1.14859	3.71163	1.54491	2.58363	1.8031		-8.256	154.329	-5.30623	21.1866		-7.11758	154.561	-5.05794	21.2419		-21.6316	178.663	-7.8398	24.4894		-12.9827	167.037	-6.25462	23.0051
0.86	179.374	179.611	179.841	180.401	180.167		-9.25	9.5	9.996	4.76	-3.25		-2.08758	5.6441	3.38451	2.68284	0.240103		-8.55638	156.477	-5.42089	21.4887		-7.74722	166.091	-5.48889	22.8761		-21.5932	184.155	-7.99452	25.2814		-13.0405	167.626	-6.28051	23.0883
0.87	179.374	179.611	179.756	180.301	180.167		-9.25	9.75	9.996	4.48	-3		-1.4791	5.28884	5.5467	2.72988	0.888191		-8.32582	154.831	-5.333	21.2572		-8.64179	182.484	-6.10126	25.1994		-21.5932	179.725	-7.86633	24.6393		-13.0405	167.632	-6.28061	23.0892
0.88	179.374	179.698	179.756	180.301	180.084		-9.25	10	10.241	4.2	-3		-1.17487	3.38915	5.71231	4.90134	1.8387		-8.57462	156.607	-5.42781	21.507		-8.57506	181.261	-6.05558	25.026		-21.5932	178.493	-7.83074	24.4607		-13.0405	167.632	-6.28061	23.0892
0.89	179.374	179.786	179.841	180.301	180.084		-9.25	10.25	10.241	3.92	-2.75		-1.02275	2.24112	2.00647	3.97528	1.85424		-8.37747	155.201	-5.35276	21.3093		-7.44277	160.515	-5.28051	22.0858		-21.5932	178.177	-7.82159	24.4148		-13.0946	168.183	-6.30481	23.167
0.9	179.462	179.874	179.926	180.301	180.084		-9.25	10.5	10.241	3.64	-2.75		-2.76572	1.66098	0.39187	5.32483	0.451895		-8.65484	157.176	-5.45819	21.587		-7.97595	170.282	-5.64546	23.47		-21.5932	178.097	-7.81928	24.4033		-13.0946	168.187	-6.30487	23.1675
0.91	179.462	179.874	179.926	180.201	180.084		-9.25	10.75	10.486	3.64	-2.5		-1.93411	3.16783	2.8252	2.08749	1.19348		-8.77077	157.994	-5.50195	21.7021		-8.30191	176.255	-5.86859	24.3165		-21.5904	178.519	-7.82851	24.4725		-13.1448	168.699	-6.32735	23.2397
0.92	179.462	179.786	179.841	180.1	180		-9.25	11	10.486	3.36	-2.5		-1.51831	5.8624	4.96916	2.46985	2.19273		-8.8313	158.42	-5.52472	21.762		-8.49412	179.778	-6.00017	24.8158		-21.5904	178.174	-7.82044	24.4166		-13.1448	168.699	-6.32735	23.2397
0.93	179.462	179.698	179.841	180.1	180		-9.25	11.25	10.731	3.08	-2.5		-1.31041	7.25059	5.37674	0.50972	0.782715		-8.63745	157.053	-5.45162	21.5697		-8.59081	181.55	-6.06636	25.0669		-21.5477	182.624	-7.94781	25.0467		-13.191	169.17	-6.34805	23.3063
0.94	179.462	179.698	179.841	180.1	180		-9.25	11.25	10.731	2.8	-2.25		-1.20646	4.78694	3.75371	1.56222	1.5228		-8.0421	152.782	-5.22378	20.9691		-7.54257	162.343	-5.34881	22.3448		-21.5506	179.482	-7.85207	24.6079		-13.191	169.172	-6.34807	23.3064
0.95	179.462	179.698	179.926	180.1	179.916		-9.5	11.5	10.731	2.52	-2.25		-2.25049	4.70106	1.35802	4.23418	2.5233		-7.56978	149.312	-5.03913	20.4814		-8.11842	172.892	-5.74299	23.84		-21.5506	178.246	-7.81706	24.4265		-13.191	169.172	-6.34807	23.3064
0.96	179.462	179.786	179.926	180.1	179.916		-9.5	11.75	10.976	2.52	-2		-1.69453	2.90426	3.20444	5.69702	2.56167		-7.37879	147.886	-4.96339	20.281		-7.88394	168.596	-5.58248	23.2311		-21.5534	178.642	-7.82519	24.4954		-13.2332	169.601	-6.36694	23.3671
0.97	179.462	179.874	179.841	180.1	179.916		-9.5	12	10.976	2.24	-2		-1.41655	2.09752	5.20266	4.42141	1.15669		-7.94799	152.097	-5.18728	20.8728		-8.34775	177.095	-5.89997	24.4356		-21.5534	178.05	-7.81101	24.4005		-13.2332	169.603	-6.36696	23.3673
0.98	179.462	179.874	179.841	180.1	179.916		-9.5	12.25	10.976	2.24	-1.75		-1.27756	3.55898	4.20605	1.63197	1.91175		-8.60473	156.821	-5.43923	21.537		-8.57714	181.299	-6.057	25.0314		-21.5506	178.074	-7.81095	24.405		-13.2711	169.99	-6.38396	23.4219
0.99	179.462	179.874	179.841	180.1	179.916		-9.5	12.5	11.221	1.96	-1.5		-1.20806	4.29735	4.49402	4.05941	2.31971		-8.80505	158.236	-5.51485	21.7361		-7.59581	163.318	-5.38525	22.483		-21.5477	178.67	-7.82431	24.5025		-13.2711	169.99	-6.38396	23.4219
1	179.462	179.786	179.841	180.1	179.916		-9.5	12.5	11.221	1.68	-1.5		-1.17332	5.26784	3.67916	3.51597	1.10158		-8.66999	157.283	-5.46393	21.6021		-7.65268	164.36	-5.42419	22.6307		-21.5477	178.036	-7.80952	24.3994		-13.3049	170.334	-6.39906	23.4705
1.01	179.55	179.786	179.926	180.1	179.916		-9.5	12.75	11.221	1.4	-1.25		-2.97497	5.20611	1.35062	3.24833	1.95369		-8.59531	156.754	-5.43566	21.5276		-8.23349	175.001	-5.82175	24.1388		-21.5506	178.047	-7.81029	24.4007		-13.3342	170.634	-6.41222	23.5128
1.02	179.55	179.786	179.926	180.1	180		-9.5	13	11.221	1.12	-1.25		-2.17271	4.77404	2.00048	3.10422	-1.11744		-7.52017	148.943	-5.01952	20.4295		-8.00237	170.766	-5.66354	23.5386		-21.5066	182.356	-7.93382	25.0093		-13.3342	170.634	-6.41222	23.5128
1.03	179.55	179.786	179.926	180	180		-9.5	13.25	11.466	0.84	-1		-1.77157	5.03483	3.80521	3.03451	0.745714		-8.10808	153.261	-5.24929	21.0364		-8.46526	179.249	-5.98041	24.7408		-21.5066	178.84	-7.82911	24.5091		-13.3592	170.889	-6.42341	23.5487
1.04	179.462	179.786	179.841	179.9	179.916		-9.5	13.25	11.466	0.56	-1		0.248018	3.95657	5.32397	3.00017	2.31293		-8.34239	154.95	-5.33934	21.2739		-8.15155	173.499	-5.76566	23.926		-21.5066	177.886	-7.8007	24.3734		-13.3592	170.888	-6.42339	23.5486
1.05	179.462	179.786	179.756	179.9	179.916		-9.5	13.5	11.466	0.28	-0.75		-0.445276	4.61773	6.54193	2.9831	2.62838		-8.45289	155.74	-5.38154	21.3851		-8.53977	180.615	-6.03142	24.9344		-21.5066	177.643	-7.79345	24.3387		-13.3797	171.097	-6.43258	23.5781
1.06	179.462	179.874	179.756	179.799	179.833		-9.5	13.75	11.466	0	-0.75		-0.791922	2.96307	4.52643	2.9746	3.42002		-8.10383	153.23	-5.24765	21.0321		-7.63696	164.072	-5.41343	22.5899		-21.5066	177.581	-7.79162	24.33		-13.3797	171.098	-6.4326	23.5783
1.07	179.462	179.874	179.841	179.799	179.833		-9.5	14	11.466	0	-0.5		-0.965246	4.04927	1.742	2.97035	3.34725		-8.36701	155.126	-5.34876	21.2987		-7.15768	155.295	-5.08538	21.3459		-21.5066	177.566	-7.79117	24.3278		-13.3958	171.262	-6.43977	23.6013
1.08	179.462	179.874	179.926	179.799	179.833		-9.5	14.25	11.711	-0.28	-0.5		-1.05191	4.73564	1.55642	2.96823	1.8721		-8.7814	158.069	-5.50595	21.7127		-7.45964	160.824	-5.29205	22.1296		-21.5066	177.562	-7.79105	24.3273		-13.3958	171.265	-6.43983	23.6019
1.09	179.462	179.874	179.926	179.9	179.916		-9.5	14.5	11.711	-0.56	-0.25		-1.09524	4.99639	2.25805	2.96716	0.531307		-8.71108	157.573	-5.47944	21.6429		-8.19563	174.307	-5.79584	24.0405		-21.5066	177.561	-7.79102	24.3271		-13.4072	171.382	-6.44496	23.6184
1.1	179.462	179.962	179.841	180	179.916		-9.5	14.5	11.711	-0.56	-0.25		-1.11691	2.01381	5.10458	2.96663	0.364943		-8.67974	157.352	-5.46761	21.6117		-9.10918	191.054	-6.42124	26.4138		-21.5066	177.561	-7.79102	24.3271		-13.4072	171.382	-6.44496	23.6184
1.11	179.462	179.962	179.756	179.9	179.916		-9.5	14.75	11.711	-0.84	0		-1.12773	3.54108	6.20473	5.10675	1.75297		-8.67169	157.295	-5.46457	21.6037		-8.54605	180.73	-6.03572	24.9507		-21.5066	177.561	-7.79101	24.3271		-13.4141	171.447	-6.44795	23.6274
1.12	179.374	179.962	179.756	179.9	179.916		-9.5	15	11.711	-1.12	0.25		0.685876	4.34057	4.40882	4.17275	2.47906		-8.70609	157.538	-5.47756	21.6379		-7.6704	164.684	-5.43631	22.6767		-21.5066	177.561	-7.79101	24.3271		-13.4141	171.447	-6.44795	23.6274
1.13	179.374	179.962	179.756	179.799	179.916		-9.5	15	11.956	-1.4	0.25		-0.110407	3.51641	4.74562	5.51191	1.40342		-8.70214	157.51	-5.47607	21.634		-7.2032	156.129	-5.11654	21.4641		-21.5066	177.561	-7.79101	24.3271		-13.4164	171.47	-6.44898	23.6307
1.14	179.374	179.962	179.841	179.799	179.916		-9.5	15.25	11.956	-1.68	0.25		-0.50855	4.34572	2.08327	4.42311	0.865532		-8.70794	157.551	-5.47826	21.6398		-7.51298	161.801	-5.32856	22.268		-21.5036	178.042	-7.8017	24.4057		-13.4186	171.493	-6.44997	23.6339
1.15	179.374	179.962	179.841	179.799	179.916		-9.5	15.25	11.956	-1.96	0.5		-0.707621	3.45324	2.69634	1.70232	2.06802		-8.42632	155.551	-5.3714	21.3584		-8.22232	174.796	-5.81411	24.1098		-21.5036	177.673	-7.79309	24.3457		-13.4186	171.493	-6.44997	23.6339
1.16	179.286	179.962	179.841	179.799	179.833		-9.5	15.5	12.201	-2.24	0.5		1.01187	4.33774	4.41538	0.241598	3.30567		-8.59601	156.759	-5.43592	21.5283		-8.62962	182.261	-6.09293	25.1678		-21.4582	182.032	-7.91743	24.9629		-13.4186	171.493	-6.44997	23.6339
1.17	179.286	179.874	179.841	179.699	179.833		-9.5	15.5	12.201	-2.24	0.5		0.168529	5.33965	3.73285	1.51802	1.9811		-8.35675	155.053	-5.34484	21.2884		-8.29389	176.108	-5.8631	24.2957		-21.4582	178.543	-7.81342	24.4669		-13.4251	171.561	-6.45293	23.6435
1.18	179.198	179.874	179.841	179.599	179.833		-9.5	15.75	12.201	-2.52	0.75		1.56588	5.43749	3.6046	2.15153	2.79038		-8.57907	156.639	-5.4295	21.5114		-8.666	182.928	-6.11784	25.2623		-21.4613	178.054	-7.79641	24.4062		-13.4251	171.567	-6.45303	23.6444
1.19	179.198	179.874	179.841	179.699	179.833		-9.5	15.75	12.201	-2.8	0.75		0.561474	3.95484	3.35376	4.61293	1.75496		-7.79046	150.943	-5.12586	20.7106		-8.34241	176.997	-5.89632	24.4217		-21.4642	178.403	-7.8035	24.4675		-13.4251	171.567	-6.45303	23.6444
1.2	179.111	179.962	179.841	179.799	179.833		-9.5	16	12.201	-3.08	0.75		1.87829	2.91111	3.23129	3.83538	1.23813		-8.38888	155.283	-5.35712	21.3207		-8.17796	173.983	-5.78374	23.9946		-21.4642	177.609	-7.78462	24.3396		-13.4359	171.68	-6.45796	23.6604
1.21	179.111	179.962	179.841	179.799	179.833		-9.5	16	12.201	-3.08	1		0.833619	2.8027	3.17089	3.44856	2.45243		-8.23758	154.196	-5.29916	21.168		-8.09529	172.468	-5.72715	23.7799		-21.4642	177.388	-7.77936	24.3039		-13.4359	171.68	-6.45796	23.6604
1.22	179.023	180.05	179.756	179.699	179.749		-9.5	16.25	12.201	-3.36	1		2.1303	2.27389	5.21995	1.11549	3.69654		-8.81562	158.31	-5.51883	21.7465		-8.05386	171.709	-5.69879	23.6723		-21.4613	177.635	-7.78456	24.3446		-13.4359	171.68	-6.45796	23.6604
1.23	179.023	180.05	179.756	179.699	179.749		-9.5	16.25	12.201	-3.36	1.25		1.07556	2.41679	4.29454	1.95195	3.84938		-8.55788	156.488	-5.42146	21.4902		-8.03313	171.33	-5.6846	23.6185		-21.4613	177.382	-7.77865	24.3034		-13.4509	171.838	-6.46483	23.6827
1.24	178.935	179.962	179.671	179.699	179.749		-9.5	16.25	12.201	-3.64	1.25		2.36722	4.5338	5.53351	2.36905	2.48141		-8.89571	158.873	-5.54891	21.8256		-7.44045	160.473	-5.27892	22.0798		-21.4613	177.316	-7.77711	24.2927		-13.4509	171.843	-6.46492	23.6835
1.25	178.935	179.874	179.671	179.699	179.749		-9.25	16.25	12.446	-3.92	1.5		2.40596	5.56789	5.83234	2.57897	3.27656		-8.64845	157.13	-5.45578	21.5806		-7.69384	165.114	-5.45236	22.7375		-21.4642	177.72	-7.78707	24.358		-13.4702	172.045	-6.4737	23.712
1.26	178.847	179.874	179.671	179.699	179.833		-9.25	16.5	12.446	-4.2	1.5		3.16639	5.28118	4.45215	4.82121	0.145327		-7.94563	152.079	-5.18636	20.8704		-7.24244	156.847	-5.14339	21.5659		-21.4642	177.418	-7.78002	24.3089		-13.4702	172.045	-6.4737	23.712
1.27	178.847	179.874	179.756	179.699	179.916		-9.25	16.5	12.446	-4.2	1.75		1.84351	3.90671	2.22279	3.94063	-0.0750187		-7.33945	147.59	-4.94771	20.2395		-8.11422	172.815	-5.74011	23.8291		-21.4642	177.339	-7.77818	24.296		-13.4936	172.289	-6.48435	23.7465
1.28	178.847	179.874	179.841	179.699	179.916		-9	16.5	12.691	-4.48	1.75		2.27809	3.66848	2.01868	1.35867	0.321135		-8.29734	154.626	-5.32209	21.2284		-8.02983	171.269	-5.68234	23.6099		-21.4642	177.319	-7.77771	24.2928		-13.4936	172.275	-6.4841	23.7442
1.29	178.847	179.962	179.841	179.699	179.833		-8.75	16.5	12.691	-4.48	2		2.5134	1.49401	2.76038	2.07475	4.09135		-8.23103	154.149	-5.29665	21.1614		-8.56382	181.055	-6.04788	24.9968		-21.4613	177.742	-7.78705	24.362		-13.5209	172.565	-6.49664	23.7852
1.3	178.847	179.962	179.841	179.699	179.749		-8.5	16.75	12.691	-4.76	2		2.6491	3.34439	3.31854	2.4311	4.65866		-8.19623	153.898	-5.28327	21.1261		-9.35557	195.572	-6.58993	27.0541		-21.4613	177.41	-7.77931	24.3081		-13.5209	172.565	-6.49664	23.7852
1.31	178.935	179.962	179.756	179.799	179.749		-8.25	16.75	12.691	-4.76	2.25		0.915944	3.22578	5.53229	2.60984	4.47712		-8.59844	156.776	-5.43684	21.5308		-8.76465	184.737	-6.18537	25.5186		-21.4642	177.611	-7.78454	24.3403		-13.5522	172.898	-6.51099	23.8323
1.32	179.023	179.874	179.671	179.799	179.833		-8	16.75	12.691	-5.04	2.25		-0.0485389	5.03528	6.65807	2.69897	0.835519		-8.71545	157.604	-5.48109	21.6472		-8.45253	179.015	-5.9717	24.7078		-21.4642	177.389	-7.77935	24.3042		-13.5522	172.904	-6.51109	23.8332
1.33	179.111	179.874	179.671	179.799	179.916		-7.5	16.75	12.691	-5.32	2.5		0.467325	4.07104	4.87225	2.74351	0.368935		-8.51193	156.161	-5.40401	21.4443		-7.71155	165.438	-5.46448	22.7835		-21.4642	177.331	-7.77801	24.2948		-13.5872	173.271	-6.52706	23.885
1.34	179.111	179.874	179.756	179.799	179.916		-7.25	16.75	12.936	-5.32	2.75		1.3684	3.40872	3.30577	2.76577	2.13197		-7.82574	151.202	-5.13965	20.747		-7.31027	158.089	-5.18982	21.7419		-21.4642	177.317	-7.77767	24.2925		-13.5872	173.257	-6.52681	23.8827
1.35	179.198	179.874	179.756	179.699	179.916		-6.75	16.75	12.936	-5.6	2.75		1.11395	3.25542	3.40286	0.63962	1.56116		-8.02084	152.627	-5.21554	20.9474		-7.65642	164.428	-5.42674	22.6404		-21.4642	177.313	-7.77759	24.2919		-13.6259	173.665	-6.54449	23.9404
1.36	179.198	179.874	179.756	179.599	179.916		-6.5	16.75	12.936	-5.88	3		1.62987	3.17429	3.87091	1.5777	2.77385		-8.10922	153.269	-5.24973	21.0376		-8.9413	187.975	-6.30631	25.9775		-21.4642	177.312	-7.77757	24.2917		-13.668	174.106	-6.5637	24.0027
1.37	179.286	179.874	179.756	179.599	179.916		-6	16.75	13.181	-6.16	3		1.18285	3.13267	5.066	2.04408	1.9132		-8.15118	153.573	-5.26592	21.0803		-8.54242	180.663	-6.03324	24.9413		-21.4642	177.312	-7.77756	24.2917		-13.668	174.106	-6.5637	24.0027
1.38	179.374	179.874	179.756	179.599	179.916		-5.5	16.75	13.181	-6.16	3		0.87946	3.11161	4.30832	2.28053	1.48736		-8.17162	153.721	-5.27379	21.1011		-8.33741	176.905	-5.89289	24.4087		-21.4613	177.799	-7.78839	24.3714		-13.7134	174.582	-6.58441	24.0698
1.39	179.462	179.786	179.756	179.699	179.833		-5.25	16.75	13.181	-6.44	3.25		-0.448119	4.95615	4.16508	2.39811	4.8876		-8.1817	153.793	-5.27767	21.1113		-8.77223	184.876	-6.19056	25.5383		-21.4613	177.426	-7.77968	24.3106		-13.7134	174.582	-6.58441	24.0698
1.4	179.462	179.786	179.841	179.799	179.833		-4.75	16.75	13.181	-6.44	3.25		1.70523	4.14148	1.70322	0.319621	3.13835		-8.18671	153.83	-5.2796	21.1164		-8.48439	179.599	-5.99351	24.7905		-21.4613	177.327	-7.77737	24.2946		-13.7134	174.582	-6.58441	24.0698
1.41	179.55	179.786	179.841	179.799	179.833		-4.25	16.75	13.426	-6.72	3.25		0.998933	3.51756	3.86116	1.28146	2.27086		-7.53046	149.019	-5.02359	20.4403		-8.33786	176.914	-5.8932	24.4099		-21.4613	177.302	-7.77679	24.2905		-13.762	175.097	-6.60665	24.1425
1.42	179.638	179.786	179.756	179.699	179.833		-4	16.75	13.426	-6.72	3.25		-0.530098	3.42918	6.09038	1.75874	1.83215		-7.87297	151.548	-5.15808	20.7957		-8.82975	185.93	-6.22994	25.6877		-21.4613	177.296	-7.77664	24.2895		-13.762	175.097	-6.60665	24.1425
1.43	179.726	179.874	179.756	179.5	179.833		-3.5	17	13.426	-7	3.5		-0.296509	2.71324	5.10874	2.00182	3.12001		-8.02194	152.636	-5.21597	20.9485		-9.06781	190.295	-6.39292	26.3063		-21.4582	177.804	-7.78794	24.3726		-13.762	175.097	-6.60665	24.1425
1.44	179.814	179.874	179.756	179.5	179.833		-3.25	17	13.426	-7.28	3.5		-1.3556	2.91818	4.13057	2.12254	2.28966		-8.09091	153.136	-5.24266	21.019		-8.12621	173.035	-5.74832	23.8602		-21.4582	177.413	-7.77883	24.309		-13.762	175.097	-6.60665	24.1425
1.45	179.814	179.786	179.756	179.5	179.833		-2.75	17	13.426	-7.56	3.75		0.931989	5.13673	3.9012	0.0458021	3.39332		-8.80495	158.235	-5.51481	21.736		-8.18823	174.172	-5.79077	24.0213		-21.4582	177.31	-7.77641	24.2922		-13.8135	175.636	-6.63014	24.2187
1.46	179.814	179.786	179.756	179.599	179.749		-2.25	17	13.426	-7.56	3.75		2.11185	4.26821	3.78516	-1.12857	4.58873		-8.57771	156.629	-5.42898	21.5101		-8.21918	174.739	-5.81196	24.1017		-21.4582	177.283	-7.77579	24.2879		-13.8135	175.636	-6.63014	24.2187
1.47	179.814	179.874	179.756	179.599	179.749		-2	17	13.671	-7.56	3.75		1.64183	1.81983	5.03884	0.276593	3.20516		-7.88666	151.649	-5.16341	20.8098		-8.23464	175.022	-5.82254	24.1418		-21.4582	177.277	-7.77564	24.2868		-13.8678	176.205	-6.65489	24.2989
1.48	179.814	179.874	179.756	179.599	179.833		-1.5	17	13.671	-7.56	4		2.52087	2.47323	4.37504	0.979715	1.88967		-8.04571	152.808	-5.22518	20.9728		-8.24237	175.164	-5.82783	24.1619		-21.455	177.785	-7.78691	24.37		-13.8678	176.211	-6.65499	24.2998
1.49	179.902	179.874	179.756	179.699	179.833		-1.25	17	13.671	-7.56	4		0.0814059	2.92883	4.27207	1.34213	1.74576		-8.56235	156.52	-5.42316	21.4947		-8.78405	185.092	-6.19865	25.569		-21.4517	178.302	-7.79836	24.4548		-13.8678	176.211	-6.65499	24.2998
1.5	179.989	179.874	179.841	179.699	179.833		-1	17	13.916	-7.84	4.25		-1.23624	3.04129	3.16769	1.52072	3.20408		-8.40956	155.431	-5.36501	21.3415		-8.54937	180.79	-6.03799	24.9593		-21.4517	177.527	-7.78031	24.3286		-13.9247	176.793	-6.68067	24.3817
1.51	179.989	179.874	179.841	179.799	179.833		-0.5	17	13.916	-7.84	4.25		0.922087	3.09294	3.33819	1.60947	2.43913		-8.32054	154.793	-5.33098	21.2519		-8.43017	178.606	-5.95639	24.6497		-21.4517	177.309	-7.77521	24.2931		-13.9247	176.793	-6.68067	24.3817
1.52	179.989	179.874	179.756	179.799	179.833		-0.25	17	13.916	-7.84	4.25		0.941298	3.11749	6.18966	-0.482657	2.06454		-8.27258	154.448	-5.3126	21.2034		-9.4273	196.888	-6.63904	27.2405		-21.4517	177.252	-7.77389	24.2839		-13.9839	177.414	-6.70769	24.4693
1.53	179.989	179.874	179.756	179.699	179.833		0	17	13.916	-8.12	4.25		0.968936	3.12943	4.96663	-1.66474	1.87251		-8.24771	154.269	-5.30305	21.1782		-8.94596	188.061	-6.3095	25.9897		-21.4517	177.238	-7.77356	24.2816		-13.9839	177.414	-6.70769	24.4693
1.54	179.989	179.962	179.756	179.599	179.749		0.25	17	13.916	-8.12	4.5		1.00079	1.27544	4.13273	-2.06482	5.45564		-8.23504	154.178	-5.29819	21.1654		-8.12073	172.935	-5.74456	23.846		-21.4517	177.234	-7.77348	24.281		-13.9839	177.414	-6.70769	24.4693
1.55	179.989	179.962	179.756	179.599	179.666		0.5	17	13.916	-8.12	4.5		1.03474	2.09037	3.96884	-2.66745	5.88647		-8.22865	154.132	-5.29573	21.1589		-8.24555	175.222	-5.83001	24.1701		-21.4483	177.733	-7.78449	24.3627		-13.9839	177.414	-6.70769	24.4693
1.56	179.902	179.962	179.756	179.699	179.666		0.75	17	14.161	-8.12	4.75		2.88879	2.60633	5.2078	-2.85847	5.64157		-8.62676	156.977	-5.44757	21.559		-8.30769	176.361	-5.87255	24.3315		-21.4447	178.251	-7.79592	24.4477		-14.0454	178.072	-6.73596	24.5624
1.57	179.814	179.962	179.756	179.799	179.833		1	17	14.161	-8.12	4.75		3.94977	2.76843	4.52692	1.10631	-0.309672		-8.4634	155.815	-5.38554	21.3956		-8.33868	176.929	-5.89376	24.412		-21.4906	182.444	-7.93274	25.027		-14.0454	178.079	-6.7361	24.5636
1.58	179.814	180.05	179.841	179.799	180		1.25	17	14.161	-8.12	5		2.79521	0.972263	2.1487	1.36715	-2.02824		-8.36557	155.116	-5.34821	21.2973		-8.88709	186.982	-6.2692	25.8367		-21.4871	179.571	-7.84248	24.6317		-14.1089	178.744	-6.76504	24.6574
1.59	179.814	180.05	179.926	179.699	180		1.5	17	14.406	-8.4	5.25		2.23596	1.82763	2.04912	1.59871	1.20318		-8.31215	154.733	-5.32777	21.2434		-8.66062	182.83	-6.11415	25.2483		-21.5316	184.956	-8.01392	25.3828		-14.1089	178.723	-6.76466	24.6541
1.6	179.902	180.138	179.841	179.599	179.916		1.75	17	14.406	-8.4	5.25		0.155341	0.453693	5.18162	-2.28604	3.48883		-8.66196	157.226	-5.46089	21.5941		-9.09577	190.808	-6.41206	26.3789		-21.5351	179.874	-7.86274	24.6606		-14.1742	179.412	-6.7945	24.7513
1.61	179.902	180.138	179.756	179.599	179.833		2	17	14.406	-8.68	5.5		0.836153	1.46598	7.31333	-2.54583	6.34282		-8.49877	156.067	-5.399	21.4311		-9.79405	203.614	-6.89015	28.1938		-21.5813	186.393	-8.06014	25.5983		-14.2412	180.113	-6.82501	24.8503
1.62	179.902	180.138	179.756	179.699	179.833		2.5	17	14.406	-8.68	5.5		2.29061	2.0427	5.295	-0.467388	4.19524		-8.73055	157.711	-5.48679	21.6622		-8.69145	183.395	-6.13526	25.3284		-21.6259	190.617	-8.19017	26.2054		-14.2412	180.114	-6.82503	24.8504
1.63	179.902	180.226	179.841	179.799	179.916		2.75	17	14.406	-8.96	5.5		1.95788	0.37274	2.27508	0.786445	0.943656		-8.55643	156.478	-5.42091	21.4888		-8.04677	171.579	-5.69394	23.6539		-21.7043	203.443	-8.58988	28.0074		-14.3095	180.834	-6.85626	24.9521
1.64	179.814	180.226	179.926	179.9	179.916		2.75	17	14.406	-8.96	5.5		2.53257	1.30385	0.82302	-0.887789	1.36133		-8.44671	155.696	-5.37918	21.3789		-8.26877	175.647	-5.8459	24.2304		-21.7412	198.942	-8.46215	27.3642		-14.3095	180.834	-6.85626	24.9521
1.65	179.814	180.314	179.926	179.9	179.916		3	17	14.651	-8.96	5.75		2.21284	-0.0592496	3.62551	0.612002	3.13421		-8.72192	157.65	-5.48354	21.6537		-8.93884	187.93	-6.30463	25.9712		-21.7791	197.263	-8.41384	27.1374		-14.3095	180.829	-6.85616	24.9512
1.66	179.814	180.314	179.841	179.799	179.916		3.25	17	14.651	-8.96	5.75		2.071	0.98002	6.08415	-0.916153	2.49073		-8.56191	156.517	-5.42299	21.4943		-9.28348	194.25	-6.54057	26.8667		-21.8152	196.647	-8.39779	27.0588		-14.3095	180.829	-6.85616	24.9512
1.67	179.814	180.402	179.756	179.699	179.916		3.5	17	14.651	-8.96	5.75		2.01811	-0.349423	7.51749	0.639886	2.17863		-8.76766	157.972	-5.50078	21.699		-9.45007	197.305	-6.65463	27.2997		-21.8472	195.613	-8.3764	26.896		-14.3792	181.558	-6.88791	25.0542
1.68	179.814	180.402	179.756	179.699	179.916		3.75	16.75	14.651	-8.96	5.75		2.0097	-0.509313	5.42249	-0.852414	2.017		-8.60392	156.815	-5.43892	21.5362		-8.51942	180.241	-6.01749	24.8815		-21.8797	195.957	-8.38776	26.9561		-14.3792	181.558	-6.88791	25.0542
1.69	179.726	180.489	179.841	179.699	179.833		3.75	16.75	14.651	-8.96	5.75		2.74655	-1.24782	2.38499	-1.65094	4.13632		-8.78934	158.125	-5.50894	21.7205		-7.98805	170.504	-5.65374	23.5014		-21.9084	195.467	-8.38116	26.8739		-14.3792	181.558	-6.88791	25.0542
1.7	179.638	180.489	179.926	179.699	179.749		4	16.75	14.896	-8.96	5.75		4.32692	0.0860186	2.22534	-2.09839	5.33523		-8.28467	154.535	-5.31723	21.2156		-8.26963	175.663	-5.84649	24.2327		-21.9372	196.024	-8.39827	26.9644		-14.3792	181.558	-6.88791	25.0542
1.71	179.638	180.489	179.926	179.699	179.749		4.25	16.5	14.896	-8.96	6		3.43204	-0.390238	3.01408	-2.37431	5.44516		-8.69187	157.438	-5.47219	21.6238		-8.96738	188.454	-6.32416	26.0453		-21.9625	195.655	-8.39455	26.9002		-14.3792	181.564	-6.888	25.055
1.72	179.638	180.577	179.926	179.799	179.749		4.5	16.5	14.896	-8.96	6		3.00265	-1.35163	3.59056	-2.56447	3.96312		-8.56624	156.547	-5.42463	21.4986		-9.78667	203.479	-6.8851	28.1746		-21.9862	195.641	-8.39849	26.8949		-14.3792	181.569	-6.8881	25.0559
1.73	179.638	180.577	179.841	179.799	179.833		4.75	16.25	14.896	-8.96	6.25		2.80598	-1.30758	5.94421	-2.71163	2.60536		-8.07072	152.99	-5.23485	20.9984		-9.28183	194.22	-6.53944	26.8624		-22.0082	195.724	-8.40434	26.9058		-14.4499	182.31	-6.92034	25.1605
1.74	179.638	180.489	179.841	179.799	179.916		5	16	14.896	-8.96	6.25		2.72567	0.626184	4.86521	-2.83719	0.233742		-8.63524	157.037	-5.45078	21.5674		-9.01044	189.243	-6.35364	26.1572		-22.0284	195.827	-8.41035	26.9201		-14.4499	182.31	-6.92034	25.1605
1.75	179.638	180.402	179.841	179.799	180		5.25	15.75	14.896	-8.96	6.5		2.70355	1.59479	4.10195	-0.581989	0.490613		-8.13402	153.449	-5.2593	21.0628		-8.30703	176.349	-5.87209	24.3298		-22.047	195.928	-8.41603	26.9345		-14.5216	183.047	-6.95275	25.2643
1.76	179.638	180.402	179.841	179.799	180		5.5	15.25	14.896	-8.96	6.5		2.71052	-0.839465	3.96024	0.645858	1.14462		-6.8956	144.214	-4.76875	19.7653		-8.48841	179.673	-5.99626	24.8009		-22.0638	196.023	-8.42124	26.9478		-14.5216	183.051	-6.95281	25.2648
1.77	179.638	180.314	179.841	179.799	179.916		5.75	15	14.896	-8.96	6.5		2.73205	0.746115	3.88588	-1.01101	3.7067		-6.12704	138.159	-4.44902	18.9154		-8.5782	181.319	-6.05773	25.0342		-22.0789	196.108	-8.42593	26.96		-14.594	183.81	-6.98583	25.372
1.78	179.638	180.226	179.841	179.9	179.833		6	14.5	14.896	-8.96	6.5		2.76084	0.609323	3.84782	-1.89456	5.12575		-5.87977	136.146	-4.34312	18.6331		-8.62284	182.137	-6.08829	25.1501		-22.0914	196.556	-8.43817	27.033		-14.594	183.81	-6.98583	25.372
1.79	179.55	180.138	179.841	179.9	179.749		6.25	14.25	14.896	-8.96	6.5		4.61229	1.58735	3.82857	-2.3864	5.97629		-5.75137	135.088	-4.28748	18.4846		-8.64509	182.545	-6.10352	25.2079		-22.1023	197.03	-8.45066	27.1105		-14.594	183.811	-6.98585	25.3722
1.8	179.55	180.05	179.841	179.9	179.749		6.5	13.75	14.896	-9.24	6.5		3.85296	1.22991	3.81889	-5.05836	4.31458		-6.10118	137.95	-4.43802	18.8861		-8.65619	182.749	-6.11112	25.2368		-22.1123	196.513	-8.44108	27.0228		-14.594	183.815	-6.9859	25.3727
1.81	179.55	179.962	179.756	179.9	179.833		6.75	13.25	14.896	-9.24	6.5		3.49133	1.09233	6.03127	-4.22199	1.25565		-5.94832	136.708	-4.37264	18.7119		-8.66174	182.85	-6.11492	25.2512		-22.1205	196.399	-8.44009	27.0026		-14.594	183.82	-6.986	25.3735
1.82	179.55	179.962	179.756	179.9	179.916		7	13	15.141	-9.24	6.75		3.32855	0.474358	6.43893	-1.47967	1.17876		-6.61364	142.026	-4.653	19.458		-8.66452	182.901	-6.11682	25.2584		-22.127	196.395	-8.4412	27.001		-14.594	183.82	-6.986	25.3735
1.83	179.55	179.874	179.756	179.9	179.916		7.5	12.5	15.141	-9.52	6.75		4.36119	0.809595	4.97812	-0.00925592	1.66862		-7.08201	145.642	-4.84438	19.9658		-8.09315	172.429	-5.72568	23.7743		-22.1321	196.721	-8.44939	27.0547		-14.594	183.806	-6.98576	25.3713
1.84	179.55	179.786	179.926	179.9	179.916		7.75	12	15.141	-9.52	6.75		3.81757	0.991652	0.277886	-1.11884	1.92241		-5.84652	135.873	-4.32876	18.5948		-8.88455	186.935	-6.26745	25.8301		-22.1349	196.507	-8.44517	27.0186		-14.667	184.574	-7.01909	25.4798
1.85	179.638	179.698	180.012	180	179.833		8.25	11.5	15.141	-9.52	6.75		2.84078	1.21505	-0.299871	-2.0544	4.28268		-6.72017	142.857	-4.69693	19.5747		-8.775	184.927	-6.19246	25.5455		-22.1357	196.66	-8.44871	27.044		-14.667	184.574	-7.01909	25.4798
1.86	179.638	179.523	180.012	180	179.749		8.5	11	15.141	-9.52	6.75		2.99552	3.18886	1.65566	-2.6183	5.60439		-7.31999	147.444	-4.93994	20.219		-9.7519	202.841	-6.86129	28.0842		-22.1342	197.107	-8.45832	27.1188		-14.667	184.574	-7.01909	25.4798
1.87	179.726	179.435	179.841	180	179.749		8.75	10.75	15.141	-9.52	6.75		1.2719	3.75512	7.60175	-2.91693	4.16946		-7.66049	149.984	-5.07488	20.5759		-9.77971	203.351	-6.88033	28.1565		-22.1257	208.235	-8.78759	28.7035		-14.667	184.58	-7.01918	25.4806
1.88	179.726	179.347	179.756	179.9	179.833		9	10.25	15.141	-9.52	7		2.13121	3.06239	8.07061	-0.699598	2.81562		-8.41215	155.449	-5.366	21.3442		-9.3327	195.153	-6.57427	26.9946		-22.119	202.247	-8.61287	27.8377		-14.667	184.585	-7.01927	25.4815
1.89	179.726	179.347	179.756	179.799	179.833		9.5	10	15.141	-9.52	7		3.67491	1.99578	5.43384	-1.90694	2.66837		-7.79963	151.01	-5.12945	20.7201		-7.96659	170.11	-5.63905	23.4457		-22.1105	199.2	-8.52222	27.4006		-14.667	184.585	-7.01927	25.4815
1.9	179.638	179.435	179.926	179.799	179.833		9.75	9.75	15.386	-9.52	7.25		5.20584	-0.339211	1.75154	-4.94013	4.21532		-8.05374	152.867	-5.22828	20.981		-7.7691	166.492	-5.50387	22.9329		-22.1003	197.667	-8.4754	27.1818		-14.7405	185.341	-7.05251	25.588
1.91	179.55	179.523	180.012	179.799	179.833		9.75	9.5	15.386	-9.52	7.25		5.00927	-1.56812	0.531307	-4.26522	3.40893		-6.7938	143.428	-4.72715	19.6549		-8.22119	174.776	-5.81333	24.1069		-22.087	197.304	-8.45934	27.1412		-14.7405	185.341	-7.05251	25.588
1.92	179.55	179.523	180.012	179.799	179.916		10.25	9.25	15.386	-9.52	7.5		5.39991	-0.558658	2.19583	-3.9816	2.37939		-5.73217	134.928	-4.27912	18.4623		-9.96153	206.687	-7.00482	28.6291		-22.0731	196.539	-8.43708	27.0243		-14.8143	186.114	-7.08613	25.697
1.93	179.55	179.435	180.012	179.799	179.916		10.5	9	15.386	-9.52	7.5		4.53529	1.54474	2.9674	-1.51842	2.3893		-6.10335	137.968	-4.43894	18.8886		-9.90859	205.716	-6.96857	28.4915		-22.059	196.364	-8.42923	27.0015		-14.8143	186.114	-7.08613	25.697
1.94	179.638	179.347	179.926	179.799	180		10.75	8.5	15.386	-9.8	7.5		2.30198	1.67067	5.6076	-0.189881	0.139307		-5.79744	135.469	-4.3075	18.5381		-9.43043	196.945	-6.64119	27.2486		-22.0418	196.027	-8.41786	26.9499		-14.8883	186.892	-7.11988	25.8069
1.95	179.726	179.347	179.841	179.799	179.916		11	8.25	15.386	-9.8	7.5		1.08742	1.17777	6.96851	-1.78967	3.39741		-6.10145	137.952	-4.43814	18.8864		-9.17235	192.212	-6.46449	26.5779		-22.0228	195.835	-8.40973	26.9217		-14.8883	186.892	-7.11988	25.8069
1.96	179.726	179.259	179.841	179.799	179.916		11.5	7.75	15.386	-9.8	7.5		3.29727	1.62769	5.16629	-2.63873	2.90375		-7.49914	148.786	-5.0112	20.4075		-8.48504	179.611	-5.99395	24.7922		-22.0003	195.979	-8.40855	26.9498		-14.8883	186.893	-7.1199	25.8071
1.97	179.726	179.259	180.012	179.799	179.833		11.75	7.5	15.386	-9.8	7.5		3.34225	1.19237	0.139594	-1.18083	4.92301		-6.61654	142.048	-4.6542	19.4612		-8.09295	172.426	-5.72555	23.7738		-21.9758	196.257	-8.41001	27.0002		-14.8883	186.894	-7.11992	25.8072
1.98	179.638	179.259	180.097	179.799	179.833		12	7.25	15.386	-9.8	7.5		5.2018	1.02343	-0.466524	-0.452428	3.8099		-7.81702	151.138	-5.13624	20.738		-8.44218	178.826	-5.96462	24.6809		-21.9515	195.569	-8.39023	26.889		-14.8883	186.894	-7.11992	25.8072
1.99	179.638	179.259	180.097	179.9	179.833		12.25	7	15.386	-9.8	7.5		4.44652	0.862955	1.41061	-4.2661	3.25336		-6.92489	144.439	-4.78068	19.797		-9.66261	201.203	-6.80015	27.8521		-21.9255	195.266	-8.37866	26.8422		-14.8883	186.897	-7.11997	25.8077
2	179.55	179.259	180.012	179.9	179.916		12.5	6.75	15.386	-9.8	7.5		5.90593	0.768672	4.88369	-6.60426	0.708955		-6.45436	140.773	-4.58684	19.2822		-9.78534	203.455	-6.88418	28.1711		-21.9255	184.732	-8.06449	25.346		-14.8883	186.897	-7.11997	25.8077
2.01	179.55	179.259	179.926	179.9	179.916		12.75	6.5	15.386	-9.8	7.5		4.95059	0.707739	6.52542	-7.90174	1.55953		-6.25913	139.22	-4.50495	19.0643		-9.38997	196.203	-6.61349	27.1435		-21.9255	181.275	-7.96136	24.8548		-14.8883	186.897	-7.11997	25.8077
2.02	179.55	179.259	179.926	179.799	179.916		13.25	6.25	15.386	-9.8	7.5		5.58695	0.662135	4.83274	-6.33992	1.98482		-6.19123	138.676	-4.47626	18.988		-8.63541	182.368	-6.09689	25.1828		-21.9002	187.291	-8.13458	25.7178		-14.8883	186.892	-7.11988	25.8069
2.03	179.638	179.347	180.097	179.599	179.833		13.5	6.25	15.386	-9.8	7.5		3.02617	-0.0361246	-0.191121	-1.15237	4.46351		-6.18124	138.596	-4.47202	18.9767		-8.20184	174.421	-5.80009	24.0566		-21.9045	184.116	-8.02791	25.3063		-14.8883	186.892	-7.11988	25.8069
2.04	179.726	179.347	180.182	179.599	179.749		14	6	15.386	-9.8	7.5		2.74387	0.16827	-0.781121	2.19406	5.8462		-6.1994	138.742	-4.47971	18.9972		-8.52674	180.376	-6.0225	24.9005		-21.8777	189.154	-8.17717	26.0133		-14.8883	186.892	-7.11988	25.8069
2.05	179.726	179.347	180.182	179.699	179.749		14.25	5.75	15.386	-9.8	7.75		3.24588	0.254345	1.08922	3.87454	6.03902		-6.00762	137.191	-4.39808	18.7797		-9.72377	202.325	-6.84203	28.0111		-21.8472	191.385	-8.2484	26.3017		-14.8883	186.897	-7.11997	25.8077
2.06	179.726	179.435	180.182	179.799	179.833		14.75	5.5	15.386	-9.8	7.75		4.61091	-1.33993	2.09964	0.551585	2.28051		-5.74051	134.998	-4.28275	18.472		-9.84023	204.461	-6.92177	28.3138		-21.8105	193.359	-8.30003	26.5887		-14.8883	186.902	-7.12006	25.8085
2.07	179.726	179.435	180.097	179.799	180		15	5.25	15.386	-9.8	7.75		4.23349	-0.644709	4.90442	-3.94173	-2.01595		-5.91293	136.418	-4.35742	18.6712		-9.44746	197.257	-6.65285	27.2929		-21.7327	206.865	-8.67565	28.5607		-14.9623	187.678	-7.15378	25.9179
2.08	179.726	179.435	180.097	179.799	180.084		15.25	5.25	15.386	-9.8	7.75		4.06281	0.670596	4.01871	-4.34811	-2.18129		-5.735	134.952	-4.28035	18.4656		-9.23839	193.423	-6.50971	26.7496		-21.689	201.944	-8.52091	27.8681		-14.9623	187.664	-7.15354	25.9158
2.09	179.726	179.435	180.097	179.699	180		15.5	5	15.386	-9.8	7.75		3.99551	0.358057	3.3985	-6.58853	2.1431		-5.86751	136.046	-4.33783	18.619		-8.58295	181.406	-6.06098	25.0465		-21.6501	197.381	-8.39393	27.172		-14.9623	187.669	-7.15361	25.9165
2.1	179.726	179.435	180.182	179.599	179.833		15.75	4.75	15.386	-9.8	7.75		3.97988	0.185335	1.03296	-3.60732	6.72497		-5.73139	134.922	-4.27878	18.4614		-8.77481	184.923	-6.19232	25.545		-21.6131	194.713	-8.31829	26.7631		-14.9623	187.67	-7.15363	25.9166
2.11	179.726	179.435	180.268	179.599	179.749		16	4.5	15.386	-9.8	7.75		3.99011	0.0786259	-0.328409	-1.78601	7.0281		-5.9063	136.364	-4.35456	18.6636		-8.86928	186.655	-6.257	25.7904		-21.6165	183.876	-7.99199	25.2348		-14.9623	187.669	-7.15361	25.9165
2.12	179.638	179.435	180.353	179.599	179.833		16.25	4.25	15.386	-9.8	7.75		5.83228	0.00254665	-1.22702	0.930431	2.77233		-6.12648	138.154	-4.44878	18.9148		-9.43998	197.12	-6.64772	27.2735		-21.5781	188.792	-8.13009	25.943		-14.9623	187.673	-7.15369	25.9171
2.13	179.55	179.523	180.353	179.699	179.916		16.5	4.25	15.386	-9.8	7.75		6.88733	-0.715311	0.592401	-1.48765	0.500386		-6.284	139.419	-4.51543	19.0922		-9.73023	202.444	-6.84645	28.0279		-21.5781	181.101	-7.90503	24.8361		-14.9623	187.678	-7.15378	25.9179
2.14	179.55	179.523	180.268	179.699	180.084		16.75	4	15.141	-9.8	8		5.7298	-0.524248	2.47228	-3.19126	-1.42312		-6.39387	140.294	-4.56157	19.215		-9.89304	205.43	-6.95792	28.4511		-21.5316	186.259	-8.05308	25.5668		-14.9623	187.664	-7.15354	25.9158
2.15	179.55	179.523	180.182	179.699	180.084		17.25	3.75	15.141	-9.8	8		6.26508	-0.409718	4.9436	-4.18358	0.282103		-5.84864	135.891	-4.32967	18.5972		-9.53057	198.781	-6.70974	27.5089		-21.5281	180.812	-7.88593	24.8065		-14.9623	187.667	-7.15359	25.9163
2.16	179.638	179.611	180.182	179.599	180		17.5	3.75	14.896	-9.8	8		3.65374	-1.04032	2.17866	-2.58733	3.42571		-5.82511	135.697	-4.31949	18.5701		-8.26855	175.644	-5.84575	24.2299		-21.4834	185.614	-8.02688	25.476		-15.0362	188.444	-7.18731	26.0259
2.17	179.726	179.611	180.268	179.5	179.916		17.75	3.5	14.896	-9.8	8		2.25017	-0.824904	0.248997	-1.81633	5.1409		-6.12575	138.149	-4.44847	18.914		-8.08031	172.194	-5.71689	23.741		-21.4871	179.894	-7.85648	24.6639		-15.0362	188.444	-7.18731	26.0259
2.18	179.814	179.611	180.353	179.5	179.833		18.25	3.25	14.651	-9.8	8		2.54649	-0.705705	-2.09195	-3.58142	6.143		-5.91842	136.463	-4.35978	18.6776		-7.98408	170.431	-5.65102	23.4911		-21.4906	178.878	-7.82254	24.5322		-15.0362	188.443	-7.18729	26.0258
2.19	179.814	179.611	180.353	179.5	179.916		18.5	3	14.651	-9.8	8		3.33779	-0.66005	-0.100259	-2.45401	2.21816		-5.80824	135.558	-4.31218	18.5506		-9.01032	189.241	-6.35356	26.1569		-21.4906	177.833	-7.79541	24.3709		-15.0362	188.444	-7.18731	26.0259
2.2	179.726	179.611	180.268	179.5	180.084		18.75	3	14.406	-9.8	8		5.5705	0.315847	1.89281	-5.84175	-2.17413		-6.12877	138.173	-4.44976	18.9174		-9.01753	189.373	-6.3585	26.1756		-21.4906	177.553	-7.78817	24.3277		-15.0362	188.447	-7.18737	26.0264
2.21	179.638	179.611	180.268	179.5	180.167		19	2.75	14.406	-9.52	8		6.82083	-0.196799	2.1418	-3.76736	-2.37393		-6.37922	140.178	-4.55543	19.1987		-8.99475	188.955	-6.3429	26.1164		-21.494	178.156	-7.80267	24.4257		-15.0362	188.442	-7.18727	26.0256
2.22	179.638	179.611	180.268	179.5	180.084		19.5	2.5	14.161	-9.52	8		6.85695	-0.433302	0.770447	-2.72352	1.95198		-5.87681	136.122	-4.34184	18.6297		-7.87638	168.458	-5.5773	23.2115		-21.494	177.659	-7.79105	24.3451		-15.0362	188.444	-7.18731	26.0259
2.23	179.638	179.698	180.268	179.399	180		19.75	2.5	13.916	-9.24	8		5.81505	-1.2713	0.17128	-0.0527844	4.25953		-6.23644	139.039	-4.49537	19.0389		-8.37367	177.57	-5.91771	24.5029		-21.4517	182.778	-7.93391	25.0844		-15.0362	188.447	-7.18737	26.0264
2.24	179.726	179.698	180.182	179.399	179.916		20	2.25	13.671	-8.96	8		3.49312	-1.15025	1.93268	-2.54637	5.55779		-6.49201	141.07	-4.60253	19.3239		-8.07305	172.061	-5.71193	23.7221		-21.4517	178.729	-7.81672	24.4977		-15.0362	188.444	-7.18731	26.0259
2.25	179.814	179.786	180.182	179.299	179.916		20.5	2.25	13.671	-8.68	8		3.33025	-1.67232	2.08839	-4.1754	4.06623		-5.7764	135.295	-4.29837	18.5137		-7.89128	168.731	-5.5875	23.2501		-21.4517	177.615	-7.78449	24.3361		-15.0362	188.443	-7.18729	26.0258
2.26	179.814	179.786	180.182	179.299	180		20.75	2	13.426	-8.4	8		3.89195	-1.4375	0.869948	-5.17757	1.03523		-5.94363	136.669	-4.37063	18.7065		-7.1927	155.936	-5.10935	21.4368		-21.4483	177.65	-7.78308	24.3474		-15.0362	188.444	-7.18731	26.0259
2.27	179.814	179.786	180.182	179.299	180.167		21.25	1.75	13.181	-8.12	8		5.28685	-1.32457	0.320883	-3.59538	-2.91005		-5.93266	136.58	-4.36591	18.6939		-7.90878	169.051	-5.59948	23.2956		-21.4011	182.302	-7.91706	25.0028		-15.0362	188.444	-7.18731	26.0259
2.28	179.902	179.786	180.182	179.199	180.167		21.75	1.5	12.936	-7.84	8		4.20134	-1.27283	0.00489994	-2.82702	-0.601267		-5.84838	135.888	-4.32956	18.5969		-7.71654	165.529	-5.46789	22.7965		-21.4046	178.687	-7.8081	24.4938		-15.0362	188.443	-7.18729	26.0258
2.29	179.902	179.786	180.182	179.199	180.084		22	1.25	12.691	-7.56	8		4.30173	-1.32671	-0.165631	-2.44536	2.83834		-6.25398	139.179	-4.50278	19.0586		-7.59042	163.219	-5.38157	22.4691		-21.408	178.256	-7.79175	24.445		-15.0362	188.447	-7.18737	26.0264
2.3	179.989	179.786	180.097	179.199	180		22.25	1	12.446	-7.28	8		2.55092	-1.38489	1.68633	-2.25539	4.70272		-6.54817	141.512	-4.62587	19.386		-7.4975	161.518	-5.31797	22.2279		-21.408	177.319	-7.76817	24.298		-15.0362	188.447	-7.18737	26.0264
2.31	179.989	179.786	180.097	179.299	180		22.75	0.75	12.201	-7.28	8		4.49265	-1.43746	0.757754	-3.9544	3.49413		-6.73028	142.935	-4.70109	19.5857		-7.42125	160.121	-5.26578	22.03		-21.408	177.065	-7.76179	24.2581		-15.0362	188.442	-7.18727	26.0256
2.32	179.989	179.786	180.097	179.5	180.084		23	0.5	12.201	-7	8		4.40358	-1.48629	1.3732	-3.05946	0.604656		-6.8492	143.856	-4.74982	19.7151		-6.79732	148.699	-4.83877	20.4111		-21.408	177	-7.76017	24.2479		-15.0362	188.443	-7.18729	26.0258
2.33	179.989	179.786	180.012	179.699	180.251		23.25	0.25	11.956	-6.72	8		4.37707	-1.53321	2.44969	-4.78184	-3.26984		-6.93554	144.521	-4.78501	19.8084		-6.97852	152.016	-4.96277	20.8811		-21.408	176.983	-7.75976	24.2453		-15.0362	188.443	-7.18729	26.0258
2.34	180.077	179.698	180.012	179.699	180.251		23.5	0	11.711	-6.44	8		2.56281	0.168253	1.31009	-3.58747	-0.925732		-7.00531	145.056	-4.81335	19.8836		-7.58352	163.093	-5.37685	22.4511		-21.3598	181.499	-7.88775	24.8867		-15.0362	188.444	-7.18731	26.0259
2.35	180.077	179.698	180.097	179.699	180.251		23.75	-0.25	11.466	-6.16	8		3.37681	-0.636871	-1.18508	-3.00776	0.246242		-7.06658	145.524	-4.83814	19.9493		-6.78756	148.521	-4.83209	20.3857		-21.3598	177.976	-7.78258	24.3863		-15.0362	188.452	-7.18746	26.0272
2.36	180.077	179.698	180.182	179.599	180.167		24	-0.5	11.221	-5.88	8		3.80184	-1.1676	-2.55228	-0.586336	3.11765		-7.90576	151.788	-5.17085	20.8294		-6.88697	150.34	-4.90012	20.6436		-21.3632	177.548	-7.76693	24.3359		-15.0362	188.452	-7.18746	26.0272
2.37	180.077	179.698	180.182	179.599	180.167		24.5	-0.75	10.976	-5.6	8		5.1284	-1.36542	-1.68088	-1.37418	2.41255		-7.61836	149.672	-5.05829	20.5321		-7.4731	161.071	-5.30127	22.1645		-21.3632	176.93	-7.75094	24.2403		-15.0362	188.452	-7.18746	26.0272
2.38	179.989	179.786	180.097	179.699	180.167		24.75	-0.75	10.731	-5.32	7.75		6.55076	-2.14314	0.804729	-3.89924	0.42058		-7.48218	148.66	-5.00448	20.3897		-7.77747	166.646	-5.5096	22.9546		-21.3632	176.769	-7.74679	24.2154		-15.0362	188.439	-7.18722	26.0251
2.39	179.989	179.786	180.012	179.699	180.251		25	-1	10.486	-5.04	7.75		5.57689	-1.98657	2.09939	-3.16392	-1.25684		-7.43555	148.311	-4.98597	20.3408		-7.35074	158.83	-5.21752	21.847		-21.3598	177.085	-7.75344	24.2677		-15.0362	188.439	-7.18722	26.0251
2.4	180.077	179.786	180.012	179.699	180.251		25.25	-1.25	10.241	-4.76	7.75		3.28896	-1.64921	0.8837	-4.93177	0.00267962		-5.87632	136.118	-4.34163	18.6291		-6.57729	144.673	-4.6882	19.8404		-21.3598	176.795	-7.74665	24.2205		-11.5564	152.508	-5.61608	20.9558
2.41	180.253	179.786	180.012	179.799	180.334		25.75	-1.5	9.996	-4.48	7.75		1.32406	-1.76174	0.339112	-3.81556	-1.3194		-6.56182	141.619	-4.63154	19.401		-6.19615	137.702	-4.42739	18.8523		-21.3632	177.027	-7.75268	24.2579		-11.5564	152.524	-5.61636	20.9583
2.42	180.341	179.786	180.012	179.9	180.334		26	-1.75	9.751	-4.2	7.75		0.868819	-1.85715	0.0578409	-2.91534	-0.255885		-7.00806	145.077	-4.81446	19.8865		-6.4151	141.706	-4.57721	19.4199		-21.3632	176.795	-7.74726	24.2201		-11.5564	152.524	-5.61636	20.9583
2.43	180.341	179.786	180.012	179.9	180.334		26.25	-2	9.506	-3.92	7.5		2.36232	-1.92843	-0.105193	-2.72448	-1.00579		-7.25047	146.92	-4.91214	20.1453		-6.50739	143.395	-4.64036	19.6591		-21.3664	177.433	-7.76271	24.3233		-11.5564	152.532	-5.61651	20.9596
2.44	180.341	179.786	180.012	179.9	180.334		26.5	-2.25	9.261	-3.64	7.5		3.1271	-1.98762	-0.203743	-0.416299	-0.127226		-7.39126	147.979	-4.96836	20.2942		-6.52887	143.788	-4.65506	19.7148		-21.3664	176.921	-7.75078	24.24		-11.5564	152.532	-5.61651	20.9596
2.45	180.341	179.786	180.012	179.9	180.334		26.75	-2.5	9.016	-3.36	7.25		3.52752	-2.04113	-0.268492	-1.36089	-0.976293		-7.48321	148.667	-5.00488	20.3908		-6.51398	143.515	-4.64487	19.6762		-21.3137	181.393	-7.87644	24.8766		-11.6572	153.558	-5.66161	21.1043
2.46	180.341	179.786	180.097	179.9	180.251		27	-2.75	9.016	-3.08	7.25		3.74578	-2.09201	-0.995124	-1.80604	1.71686		-7.55125	149.174	-5.03181	20.462		-6.48116	142.915	-4.62241	19.5911		-21.3137	177.75	-7.76887	24.3555		-11.6572	153.558	-5.66161	21.1043
2.47	180.341	179.786	180.097	180	180.251		27	-2.75	8.526	-3.08	7		2.77692	-1.00008	-1.82062	-4.16141	0.0351173		-7.60724	149.59	-5.05391	20.5205		-6.43987	142.16	-4.59416	19.4841		-21.3102	177.394	-7.75373	24.3175		-11.7565	154.569	-5.70609	21.2469
2.48	180.341	179.786	180.097	180.1	180.251		27.25	-3	8.526	-2.8	6.75		3.3885	-1.59819	-0.250643	-3.34197	-0.840241		-7.65689	149.958	-5.07347	20.5722		-7.43975	160.46	-5.27844	22.078		-21.3102	176.661	-7.7351	24.2032		-11.7565	154.539	-5.70557	21.2422
2.49	180.341	179.874	180.097	180.1	180.251		27.5	-3.25	8.281	-2.52	6.75		3.71232	-3.52307	-0.420399	-2.93331	-0.00433929		-6.95896	144.701	-4.79453	19.8337		-6.41067	141.625	-4.57418	19.4084		-21.3102	176.467	-7.73018	24.1729		-11.8543	155.535	-5.74935	21.3826
2.5	180.341	179.874	180.097	180.1	180.251		27.5	-3.5	8.036	-2.24	6.5		2.79626	-3.03855	-0.595202	-2.72885	-0.901335		-7.37808	147.881	-4.96311	20.2803		-6.83488	149.387	-4.86447	20.5085		-21.3137	176.798	-7.73842	24.2265		-11.9504	156.514	-5.79238	21.5207
2.51	180.341	179.874	180.097	180.1	180.167		27.75	-3.75	7.791	-1.96	6.25		3.43423	-2.59054	-0.64846	-2.62672	0.511737		-6.72173	142.869	-4.69757	19.5764		-6.55927	144.344	-4.67586	19.7937		-21.3137	176.52	-7.73192	24.1813		-11.9504	156.514	-5.79238	21.5207
2.52	180.341	179.874	180.097	180.1	180.167		27.75	-4	7.546	-1.68	6.25		2.67524	-2.61128	-0.687329	-2.57566	0.745122		-7.29087	147.225	-4.92831	20.1882		-6.40472	141.517	-4.57011	19.393		-21.3137	176.447	-7.73023	24.1696		-12.0447	157.475	-5.83459	21.6562
2.53	180.341	179.786	180.097	180.1	180.167		28	-4.5	7.301	-1.4	6		3.39176	-1.97655	-0.719786	-2.55012	-0.474125		-7.57316	149.337	-5.04047	20.4849		-6.30724	139.734	-4.5034	19.1402		-21.3137	176.429	-7.7298	24.1666		-12.137	158.421	-5.87604	21.7898
2.54	180.341	179.786	180.182	180.1	180.167		28	-4.75	7.056	-1.12	5.75		2.67203	-2.24745	-2.4157	-4.66358	-1.1155		-7.72466	150.458	-5.10009	20.6425		-6.23741	138.457	-4.45562	18.9592		-21.3137	176.425	-7.72969	24.1659		-12.137	158.421	-5.87604	21.7898
2.55	180.341	179.786	180.182	180.1	180.167		28	-5	6.566	-1.12	5.75		2.31218	-2.61676	-2.70579	-3.72953	-0.125523		-8.68628	157.398	-5.47008	21.6182		-6.18149	137.434	-4.41736	18.8143		-21.3137	176.423	-7.72966	24.1657		-12.2272	159.34	-5.91644	21.9195
2.56	180.253	179.698	180.182	180.1	180.167		28	-5.5	6.321	-0.84	5.5		3.95128	-1.98041	-2.02374	-2.91998	-0.982946		-8.41822	155.493	-5.36832	21.3503		-6.59339	144.968	-4.69921	19.8821		-21.3137	176.423	-7.72966	24.1657		-12.3152	160.237	-5.95583	22.0459
2.57	180.253	179.698	180.182	180.1	180.251		28	-5.75	6.076	-0.84	5.5		3.06774	-2.23951	-1.45057	-2.7731	-2.01889		-8.25246	154.304	-5.30488	21.1831		-5.94445	133.101	-4.25518	18.2001		-21.317	176.95	-7.74255	24.2509		-12.3152	160.237	-5.95583	22.0459
2.58	180.165	179.698	180.097	180.201	180.251		28.25	-6	5.586	-0.84	5.25		5.54101	-2.55072	-0.644135	-2.67438	-2.09414		-8.82352	158.366	-5.5218	21.7544		-5.97642	133.686	-4.27705	18.2829		-21.317	176.576	-7.73384	24.1901		-12.4008	161.109	-5.99416	22.169
2.59	180.165	179.698	180.012	180.201	180.251		28.25	-6.25	5.341	-0.56	5		3.99656	-2.59898	0.798577	-2.65024	-2.15641		-8.58259	156.664	-5.43083	21.5149		-5.97444	133.649	-4.2757	18.2778		-21.2629	181.124	-7.86098	24.8391		-12.4008	161.125	-5.99443	22.1714
2.6	180.165	179.611	180.012	180.301	180.251		28.5	-6.5	5.096	-0.56	4.75		4.32036	-0.757111	0.0131992	-2.63489	-2.23045		-8.42158	155.517	-5.3696	21.3536		-5.66454	127.987	-4.06368	17.475		-21.2629	177.46	-7.75292	24.3144		-12.4839	161.971	-6.03162	22.2908
2.61	180.253	179.611	180.012	180.301	180.251		28.5	-6.75	4.606	-0.28	4.5		1.58525	-1.61763	-1.3093	-2.62637	-2.30443		-8.34007	154.933	-5.33846	21.2716		-5.69348	128.515	-4.08348	17.55		-21.2629	176.464	-7.72354	24.1718		-12.5643	162.791	-6.06762	22.4065
2.62	180.341	179.611	180.012	180.301	180.167		28.5	-7	4.361	0	4.25		0.101757	-2.15398	-1.07011	-2.6219	-0.400385		-8.67745	157.336	-5.46674	21.6095		-5.65098	127.739	-4.0544	17.4399		-21.2629	176.209	-7.71603	24.1354		-12.6419	163.582	-6.10236	22.518
2.63	180.341	179.698	180.012	180.201	180.084		28.75	-7.25	4.116	0.28	4		2.15911	-4.25803	-0.974398	-2.61962	0.654759		-8.52848	156.279	-5.4103	21.4608		-5.66805	128.051	-4.06608	17.4841		-21.2629	176.145	-7.71414	24.1262		-12.7165	164.343	-6.13578	22.6254
2.64	180.341	179.786	180.097	180.1	180.084		28.75	-7.5	3.871	0.56	3.75		2.10981	-5.43824	-2.46876	-2.61847	-0.712645		-8.45084	155.726	-5.38075	21.383		-5.64675	127.662	-4.05151	17.429		-21.2629	176.129	-7.71367	24.1239		-12.7881	165.057	-6.16755	22.7259
2.65	180.253	179.786	180.182	180.1	180.084		28.75	-7.75	3.626	0.84	3.5		3.90419	-4.11042	-3.34113	-2.61789	-1.43539		-7.88987	151.672	-5.16467	20.8131		-5.66549	128.004	-4.06433	17.4775		-21.2629	176.125	-7.71355	24.1234		-12.8564	165.757	-6.1982	22.8247
2.66	180.253	179.698	180.182	180	180.084		28.75	-8	3.381	1.12	3.25		3.09828	-1.6566	-2.4416	-2.61759	-1.83425		-7.49411	148.749	-5.0092	20.4022		-5.90208	132.327	-4.22619	18.0903		-21.2629	176.124	-7.71352	24.1232		-12.9213	166.419	-6.22727	22.9181
2.67	180.253	179.611	180.182	180	180.084		28.75	-8.25	3.136	1.12	3		2.69534	-0.491478	-2.00442	-2.61744	-2.07037		-8.0078	152.533	-5.21049	20.9341		-6.09246	135.807	-4.35645	18.5836		-21.2629	176.124	-7.71351	24.1232		-12.9827	167.046	-6.25478	23.0065
2.68	180.253	179.611	180.182	180	180		28.75	-8.5	2.646	1.4	2.75		2.49386	-1.73289	-2.6388	-2.61737	-0.19658		-8.62773	156.984	-5.44794	21.56		-5.84155	131.221	-4.18478	17.9335		-21.2629	176.124	-7.71351	24.1232		-13.0405	167.635	-6.28067	23.0897
2.69	180.341	179.611	180.182	180	180		28.75	-8.75	2.401	1.4	2.5		0.574094	-2.37084	-2.04656	-2.61734	-1.19137		-8.81793	158.326	-5.5197	21.7488		-5.73748	129.319	-4.11358	17.6639		-21.2629	176.124	-7.71351	24.1232		-13.0946	168.187	-6.30487	23.1675
2.7	180.341	179.611	180.182	180.1	180		28.75	-9	2.156	1.4	2.25		1.3173	-2.65451	-1.76776	-2.61732	-1.72577		-8.6859	157.395	-5.46994	21.6179		-5.66908	128.07	-4.06678	17.4868		-21.2629	176.124	-7.71351	24.1232		-13.1448	168.7	-6.32737	23.2399
2.71	180.341	179.698	180.182	180.301	180		28.75	-9.25	1.666	1.68	2		1.68891	-4.70741	-2.56371	-2.61731	-2.02895		-8.61259	156.876	-5.4422	21.5449		-5.64728	127.672	-4.05188	17.4304		-21.2629	176.124	-7.71351	24.1232		-13.191	169.172	-6.34807	23.3064
2.72	180.341	179.786	180.182	180.401	180		28.75	-9.5	1.421	1.68	1.75		1.87471	-5.87275	-2.07984	-2.6173	-2.21593		-8.5819	156.659	-5.43057	21.5142		-5.64401	127.612	-4.04963	17.4219		-21.2629	176.124	-7.71351	24.1232		-13.2332	169.601	-6.36694	23.3671
2.73	180.341	179.786	180.182	180.401	180		28.75	-9.75	1.176	1.96	1.5		1.9676	-4.54589	-1.90192	-2.6173	-2.34441		-8.14105	153.5	-5.26201	21.07		-5.79549	130.379	-4.15327	17.8142		-21.2629	176.124	-7.71351	24.1232		-13.2711	169.989	-6.38394	23.4218
2.74	180.341	179.698	180.182	180.301	180.084		28.75	-10	0.686	2.24	1.25		2.01406	-2.06198	-2.70221	-2.6173	-4.50474		-7.82461	151.194	-5.13921	20.7459		-5.71498	128.908	-4.09819	17.6057		-21.2629	176.124	-7.71351	24.1232		-13.3049	170.333	-6.39904	23.4703
2.75	180.429	179.523	180.268	180.1	180.084		28.75	-10.5	0.441	2.24	1		0.218254	-0.211727	-3.75574	-2.6173	-3.69055		-8.25945	154.354	-5.30756	21.1901		-5.69264	128.5	-4.0829	17.5478		-21.2629	176.124	-7.71351	24.1232		-13.3342	170.633	-6.4122	23.5126
2.76	180.517	179.435	180.268	180	180		28.75	-10.75	0.196	2.52	0.75		-0.795586	0.220001	-2.96656	-2.6173	-1.24841		-8.75321	157.871	-5.49534	21.6847		-5.92681	132.779	-4.24311	18.1544		-21.2629	176.124	-7.71351	24.1232		-13.3592	170.889	-6.42341	23.5487
2.77	180.517	179.435	180.268	180.1	179.916		28.75	-11	-0.294	2.52	0.5		0.400585	-1.39733	-3.32066	-0.494789	0.0743977		-9.08191	160.173	-5.61851	22.0086		-5.64549	127.639	-4.05065	17.4257		-21.2629	176.124	-7.71351	24.1232		-13.3797	171.098	-6.4326	23.5783
2.78	180.517	179.523	180.268	180.201	179.833		28.75	-11.25	-0.539	2.52	0		0.99867	-4.12487	-2.69135	-1.42083	-0.632846		-9.05538	159.988	-5.60862	21.9826		-5.67351	128.151	-4.06982	17.4983		-21.2629	176.124	-7.71351	24.1232		-13.3958	171.26	-6.43975	23.6012
2.79	180.517	179.611	180.268	180.301	179.833		28.75	-11.5	-1.029	2.52	-0.25		1.29771	-5.5895	-3.45698	-1.87965	-1.52433		-8.94336	159.206	-5.56676	21.8726		-5.95606	133.314	-4.26313	18.2302		-21.2629	176.124	-7.71351	24.1232		-13.4072	171.379	-6.4449	23.6178
2.8	180.605	179.698	180.268	180.301	179.833		28.75	-11.5	-1.274	2.52	-0.5		-0.371796	-5.10298	-2.80844	-2.11418	-2.0032		-8.61891	156.921	-5.4446	21.5512		-5.86964	131.734	-4.204	18.0063		-21.2593	176.601	-7.72398	24.2014		-13.4164	171.476	-6.44908	23.6316
2.81	180.693	179.698	180.182	180.201	179.916		28.75	-11.75	-1.764	2.8	-0.75		-1.32249	-4.27766	-1.99298	-2.23055	-4.35045		-8.32101	154.796	-5.33116	21.2523		-6.1867	137.53	-4.42092	18.8278		-21.2593	176.232	-7.71539	24.1413		-13.4186	171.498	-6.45007	23.6348
2.82	180.78	179.611	180.182	180.201	179.916		28.75	-12	-2.009	2.8	-1		-1.91377	-1.85663	-2.04507	-2.28856	-3.61343		-7.51833	148.929	-5.01879	20.4276		-6.02328	134.542	-4.30911	18.4043		-21.2593	176.134	-7.71311	24.1254		-13.4251	171.567	-6.45303	23.6444
2.83	180.868	179.523	180.182	180.1	179.916		28.75	-12.5	-2.499	3.08	-1.25		-2.32536	-2.07272	-3.4965	-0.195252	-3.27858		-8.2896	154.571	-5.31913	21.2206		-6.86172	149.878	-4.88284	20.5781		-21.2593	176.11	-7.71254	24.1214		-13.4359	171.674	-6.45786	23.6595
2.84	180.868	179.523	180.268	180.1	179.916		28.5	-12.75	-2.744	3.08	-1.5		-1.92407	-2.83414	-4.53248	-1.13567	-3.1454		-8.81889	158.333	-5.52006	21.7498		-6.40714	141.561	-4.57176	19.3992		-21.2593	176.103	-7.71239	24.1204		-13.4509	171.832	-6.46473	23.6818
2.85	180.956	179.523	180.268	180.1	179.833		28.5	-13	-3.234	3.36	-1.75		-2.46447	-3.2314	-4.79695	-1.60077	-1.03111		-9.04515	159.917	-5.6048	21.9726		-6.68247	146.598	-4.76017	20.1132		-21.2593	176.102	-7.71235	24.1202		-13.4702	172.034	-6.47351	23.7102
2.86	180.956	179.435	180.268	180.1	179.833		28.25	-13.25	-3.479	3.64	-2.25		-2.1276	-1.46229	-3.4321	-1.83959	-3.4374		-8.95635	159.297	-5.57162	21.8854		-5.98271	133.801	-4.28135	18.2992		-21.2557	176.592	-7.72311	24.2006		-13.4936	172.278	-6.48416	23.7448
2.87	180.956	179.435	180.268	180	179.833		28	-13.5	-3.969	3.64	-2.5		-1.97718	-2.39774	-4.26953	-1.95793	-3.23128		-8.89621	158.876	-5.54909	21.8261		-6.47816	142.86	-4.62036	19.5834		-21.2557	176.212	-7.71427	24.1387		-13.5209	172.571	-6.49674	23.7861
2.88	180.868	179.435	180.268	179.9	179.833		27.75	-13.75	-4.459	3.64	-2.75		-0.100987	-2.92936	-4.5085	-2.01687	-3.17217		-8.99996	159.602	-5.58793	21.9283		-6.3529	140.569	-4.53465	19.2586		-21.2557	176.112	-7.71192	24.1224		-13.5872	173.265	-6.52696	23.8841
2.89	180.78	179.435	180.182	179.9	179.833		27.25	-14	-4.949	3.64	-3		-0.160993	-3.18105	-3.2084	0.0756931	-3.17613		-8.93821	159.17	-5.56483	21.8675		-6.78672	148.505	-4.83151	20.3835		-21.2557	176.086	-7.71133	24.1182		-13.6259	173.67	-6.54459	23.9413
2.9	180.693	179.435	180.097	180	179.833		27	-14.25	-5.439	3.92	-3.25		0.984891	-3.3275	-2.44024	-0.864829	-3.2159		-8.90426	158.932	-5.55211	21.8341		-7.0802	153.877	-5.03236	21.1449		-21.2557	176.08	-7.71118	24.1172		-13.668	174.112	-6.56379	24.0035
2.91	180.693	179.435	180.012	180.1	179.833		26.5	-14.5	-5.929	3.92	-3.5		-1.2593	-3.42387	-2.13618	-1.32922	-3.2742		-8.89033	158.835	-5.54689	21.8203		-7.87073	168.354	-5.57344	23.1968		-21.2557	176.078	-7.71114	24.1169		-13.7134	174.588	-6.58451	24.0707
2.92	180.605	179.347	180.012	180.201	179.749		26	-14.75	-6.419	4.2	-3.75		-0.598434	-1.57889	-4.02568	-1.56865	-1.22205		-8.88795	158.818	-5.54599	21.818		-8.36114	177.34	-5.90914	24.4704		-21.2519	176.568	-7.72186	24.1972		-13.762	175.097	-6.60665	24.1425
2.93	180.517	179.347	180.012	180.201	179.749		25.75	-14.75	-6.909	4.2	-4		0.907886	-1.22064	-5.13026	0.434994	-2.2178		-8.89153	158.843	-5.54734	21.8215		-8.69063	183.38	-6.1347	25.3263		-21.2519	176.188	-7.71302	24.1354		-13.8135	175.636	-6.63014	24.2187
2.94	180.429	179.347	179.926	180.1	179.833		25.25	-15	-7.399	4.48	-4.25		0.662941	-2.33353	-3.29979	-0.550076	-4.89081		-9.01842	159.731	-5.59482	21.9464		-8.3782	177.653	-5.92081	24.5147		-21.2519	176.087	-7.71067	24.119		-13.8678	176.211	-6.65499	24.2998
2.95	180.429	179.347	179.841	180	179.916		24.75	-15.25	-7.889	4.48	-4.5		-1.19869	-2.84052	-2.35033	1.09406	-6.41492		-8.84537	158.519	-5.53001	21.7759		-8.27932	175.841	-5.85312	24.2578		-21.2519	176.062	-7.71008	24.1149		-13.9247	176.807	-6.68092	24.3839
2.96	180.429	179.347	179.756	180	179.916		24.25	-15.5	-8.624	4.48	-5		-2.16557	-3.15638	-3.34927	-0.0896919	-6.74555		-8.88668	158.809	-5.54552	21.8167		-8.85406	186.376	-6.24658	25.7509		-21.248	176.589	-7.72164	24.2013		-13.9839	177.414	-6.70769	24.4693
2.97	180.341	179.347	179.671	180	179.833		23.75	-15.5	-9.114	4.76	-5.25		-0.866039	-2.08173	-2.37997	1.119	-3.30071		-8.90986	158.972	-5.55421	21.8396		-9.21177	192.935	-6.49148	26.6804		-21.248	176.175	-7.71202	24.134		-14.0454	178.061	-6.73578	24.5607
2.98	180.165	179.347	179.586	180	179.583		23.25	-15.75	-9.604	4.76	-5.75		1.68263	-2.80169	-1.8742	-0.0275696	1.32015		-8.92498	159.078	-5.55987	21.8545		-9.91244	205.786	-6.97121	28.5015		-21.244	176.775	-7.72526	24.2324		-14.1742	179.411	-6.79448	24.7511
2.99	179.989	179.347	179.5	180	179.499		22.75	-15.75	-10.339	4.76	-6.25		3.15278	-1.88559	-2.98073	-0.537225	-0.361024		-8.77956	158.056	-5.50526	21.7108		-9.9045	205.64	-6.96577	28.4809		-21.244	176.209	-7.71208	24.1402		-14.2412	180.117	-6.82509	24.8509
3	179.902	179.347	179.415	180.1	179.416		22	-16	-10.829	4.76	-6.5		1.16862	-2.72699	-1.89671	0.924446	0.422694		-8.87455	158.724	-5.54097	21.8048		-9.97113	206.863	-7.01139	28.6541		-21.2952	181.082	-7.86588	24.8291		-14.3792	181.586	-6.88839	25.0585
3.01	179.814	179.347	179.244	180.1	179.416		21.5	-16	-11.564	4.76	-6.75		1.33439	-1.8705	-0.339325	-0.0798343	-1.29219		-8.74897	157.841	-5.49374	21.6805		-10.4531	215.705	-7.34137	29.9071		-21.2952	177.578	-7.76151	24.3307		-14.5216	183.089	-6.95349	25.2708
3.02	179.726	179.347	179.159	180.1	179.499		20.75	-16.25	-12.054	5.04	-7		0.401144	-2.74377	-0.22135	1.32206	-4.42354		-8.86824	158.68	-5.5386	21.7985		-10.3973	214.682	-7.30323	29.7622		-21.2952	176.628	-7.7332	24.1955		-14.594	183.861	-6.98672	25.38
3.03	179.55	179.435	179.074	180.1	179.583		20.25	-16.25	-12.544	5.04	-7.25		2.9114	-3.8077	-0.0852377	1.94094	-6.18966		-8.75163	157.86	-5.49474	21.6831		-11.0619	226.878	-7.75828	31.4903		-21.3452	182.455	-7.91428	25.023		-14.667	184.625	-7.01999	25.4879
3.04	179.374	179.435	178.988	180	179.666		19.5	-16.5	-13.034	5.04	-7.5		3.26633	-3.86351	0.131917	0.251687	-7.26995		-8.87428	158.722	-5.54086	21.8045		-10.8684	223.326	-7.62577	30.9871		-21.3452	178.185	-7.78679	24.4165		-14.7405	185.308	-7.05193	25.5828
3.05	179.286	179.347	178.988	180	179.583		19	-16.75	-13.524	5.04	-7.75		2.89856	-1.84867	-2.35249	-2.60457	-3.49791		-8.45453	155.752	-5.38216	21.3867		-10.8138	222.324	-7.58839	30.8451		-21.3938	184.256	-7.97497	25.2787		-14.8143	186.093	-7.08575	25.6936
3.06	179.198	179.259	178.904	180	179.416		18.5	-16.75	-14.014	5.32	-8.25		2.79455	0.337276	-0.944488	-2.34235	-0.854407		-8.78025	158.061	-5.50552	21.7115		-10.8362	222.735	-7.60371	30.9033		-21.4411	188.353	-8.104	25.8603		-14.8883	186.877	-7.11961	25.8044
3.07	179.111	179.259	178.819	180	179.332		17.75	-17	-14.259	5.32	-8.5		1.72641	-1.61764	1.56474	-0.0628052	0.0485112		-9.01326	159.695	-5.5929	21.9413		-10.5662	217.781	-7.41887	30.2013		-21.4906	191.047	-8.18849	26.252		-14.9623	187.694	-7.15406	25.9205
3.08	179.023	179.259	178.733	180	179.332		17.25	-17.25	-14.749	5.6	-8.75		2.35018	-2.5957	1.2901	1.5909	-1.68379		-9.0093	159.667	-5.59142	21.9374		-10.8029	222.124	-7.58093	30.8168		-21.494	182.414	-7.92748	25.0378		-15.1099	189.265	-7.22175	26.1426
3.09	178.935	179.259	178.733	179.9	179.332		16.75	-17.25	-14.994	5.6	-9		2.74195	-1.84017	0.26209	2.18474	-2.59665		-8.99964	159.6	-5.58781	21.9279		-10.6577	219.459	-7.48148	30.4391		-21.5416	188.072	-8.10142	25.8467		-15.1834	190.049	-7.25547	26.2535
3.1	178.847	179.259	178.733	179.9	179.332		16.25	-17.25	-15.239	5.88	-9.25		3.01771	-1.46352	-0.286559	0.501639	-3.09965		-8.99761	159.585	-5.58705	21.9259		-10.9248	224.362	-7.66443	31.1339		-21.5845	190.471	-8.18522	26.1679		-15.2564	190.814	-7.28875	26.3615
3.11	178.759	179.259	178.733	179.9	179.416		15.75	-17.5	-15.484	5.88	-9.25		3.23546	-2.50278	-0.552446	1.67029	-4.05094		-8.88378	158.789	-5.54443	21.8139		-10.4656	215.936	-7.34999	29.9398		-21.5813	181.742	-7.92544	24.9245		-15.329	191.574	-7.32181	26.4688
3.12	178.759	179.259	178.733	179.9	179.499		15.5	-17.5	-15.729	5.88	-9.5		2.70119	-1.78246	-0.701072	2.14674	-6.36358		-8.80236	158.217	-5.51384	21.7334		-10.218	211.391	-7.1804	29.2958		-21.6228	187.184	-8.09458	25.6947		-15.4011	192.329	-7.35462	26.5753
3.13	178.759	179.259	178.819	179.9	179.499		15	-17.5	-15.974	6.16	-9.75		1.32001	-1.46494	-3.34519	2.60528	-5.36088		-8.92048	159.046	-5.55819	21.8501		-10.1076	209.367	-7.10484	29.0089		-21.6228	180.767	-7.9032	24.783		-15.4011	192.218	-7.35265	26.5576
3.14	178.759	179.259	178.819	179.9	179.499		14.75	-17.5	-16.219	6.16	-10		1.68937	-1.269	-2.30356	0.604995	-4.91867		-8.83227	158.427	-5.52509	21.763		-10.0732	208.736	-7.0813	28.9195		-21.6629	186.611	-8.08339	25.6125		-15.4725	192.979	-7.3854	26.6652
3.15	178.671	179.347	178.819	179.9	179.416		14.25	-17.5	-16.219	6.16	-10.25		2.57904	-3.07685	-0.2035	-2.84932	-2.39293		-8.77755	158.042	-5.5045	21.7088		-9.62308	200.478	-6.77309	27.7494		-21.7014	190.293	-8.1988	26.1352		-15.5432	193.719	-7.4176	26.7698
3.16	178.671	179.347	178.733	180	179.249		14	-17.5	-16.464	6.16	-10.5		2.38073	-2.19257	1.7377	-2.5236	1.34561		-8.74708	157.827	-5.49302	21.6786		-9.85877	204.802	-6.93446	28.362		-21.7385	192.312	-8.26435	26.4218		-15.6131	194.452	-7.44946	26.8732
3.17	178.583	179.347	178.733	180.1	179.165		13.75	-17.5	-16.709	6.16	-10.75		4.08257	-1.66646	0.352311	-0.108999	1.12723		-8.40067	155.367	-5.36162	21.3326		-9.55416	199.214	-6.7259	27.5702		-21.7766	193.822	-8.31195	26.6452		-15.6822	195.259	-7.4824	26.9886
3.18	178.583	179.347	178.733	180.1	179.165		13.5	-17.5	-16.954	6.44	-11		3.21236	-1.49194	-0.383902	3.5419	-1.24815		-8.56562	156.543	-5.4244	21.498		-10.2783	212.499	-7.22174	29.4528		-21.8152	195.962	-8.36997	26.9853		-15.7505	196.004	-7.51401	27.0943
3.19	178.671	179.347	178.733	180.1	179.249		13.25	-17.5	-16.954	6.72	-11.25		0.940204	-1.40028	0.843175	3.18208	-4.87354		-8.63506	157.036	-5.45071	21.5673		-10.2459	211.904	-7.19955	29.3685		-21.8493	196.117	-8.38157	27.0004		-15.8178	196.727	-7.54498	27.1966
3.2	178.759	179.347	178.733	180	179.332		13	-17.5	-16.954	6.72	-11.25		-0.329848	-1.3535	1.45636	1.12823	-5.17061		-8.66688	157.261	-5.46275	21.599		-10.2506	211.99	-7.20276	29.3807		-21.8797	195.319	-8.3705	26.8597		-15.8842	197.422	-7.5752	27.2947
3.21	178.847	179.347	178.819	179.9	179.332		13	-17.5	-16.954	7	-11.25		-0.00283351	-1.32989	-0.7863	-0.326838	-3.07697		-8.68211	157.369	-5.4685	21.6141		-9.86853	204.981	-6.94114	28.3874		-21.9065	195.135	-8.37186	26.8239		-15.9496	197.936	-7.60194	27.3641
3.22	178.847	179.435	178.819	179.9	179.332		12.75	-17.5	-16.954	7	-11.25		0.767753	-3.21786	0.44223	-1.10492	-2.02059		-8.68955	157.421	-5.47132	21.6215		-9.66107	201.175	-6.79909	27.8481		-21.9338	195.263	-8.37998	26.8407		-15.9496	197.951	-7.60222	27.3667
3.23	178.847	179.435	178.819	179.9	179.332		12.75	-17.5	-16.954	7	-11.5		2.23103	-2.38292	0.989933	0.671669	-3.22638		-8.69323	157.447	-5.47271	21.6252		-9.0399	189.783	-6.37381	26.2338		-21.9338	184.767	-8.06675	25.3504		-15.9496	197.951	-7.60222	27.3667
3.24	178.847	179.347	178.819	179.9	179.416		12.5	-17.75	-16.954	7	-11.5		1.86666	-1.20864	1.29697	1.65181	-4.53568		-8.33991	154.932	-5.33839	21.2714		-9.21652	193.022	-6.49473	26.6927		-21.961	190.206	-8.23028	26.1309		-15.9496	197.951	-7.60222	27.3667
3.25	178.847	179.347	178.819	180	179.416		12.5	-17.75	-16.954	7	-11.75		2.76244	-1.28443	1.45403	2.19951	-4.69154		-8.53002	156.29	-5.41088	21.4624		-9.30297	194.607	-6.55392	26.9174		-21.9862	193.539	-8.33004	26.6147		-16.0139	198.626	-7.63153	27.4619
3.26	178.847	179.347	178.819	180	179.416		12.25	-17.75	-16.954	7	-11.75		2.11433	-1.40848	1.53341	2.95295	-3.05805		-8.98075	159.468	-5.58075	21.9094		-9.34572	195.391	-6.58318	27.0285		-22.0082	194.491	-8.36598	26.7356		-16.0139	198.64	-7.63178	27.4641
3.27	178.847	179.347	178.819	180.1	179.332		12.25	-17.75	-16.954	7	-12		2.86825	-1.38748	1.57332	3.05745	-1.57801		-8.87476	158.726	-5.54104	21.805		-9.36696	195.781	-6.59773	27.0837		-22.0284	195.159	-8.39003	26.8266		-16.0773	199.304	-7.66062	27.5578
3.28	178.935	179.347	178.819	180.1	179.249		12.25	-17.75	-16.954	7	-12		1.42618	-1.37249	1.59332	0.761879	1.03006		-8.80213	158.215	-5.51375	21.7332		-9.37755	195.975	-6.60498	27.1112		-22.047	195.582	-8.40558	26.8856		-16.0773	199.304	-7.66062	27.5578
3.29	179.023	179.347	178.733	180.1	179.249		12.25	-17.75	-16.954	7	-12		0.589207	-1.36359	3.98456	-0.416015	0.068836		-8.75963	157.916	-5.49775	21.6911		-9.38284	196.072	-6.6086	27.125		-22.0459	185.671	-8.10708	25.4867		-16.1395	200.063	-7.69087	27.6669
3.3	179.111	179.259	178.648	180.1	179.332		12.25	-17.75	-16.954	7	-12		0.0547821	0.545176	5.33151	1.20336	-2.84317		-8.73665	157.754	-5.48909	21.6683		-9.38549	196.121	-6.61041	27.1318		-22.0628	190.433	-8.25359	26.1566		-16.1395	200.079	-7.69115	27.6693
3.31	179.198	179.259	178.648	180.1	179.499		12.25	-17.75	-16.709	7	-12		-0.328369	-0.283855	5.50819	2.08457	-6.88193		-8.7247	157.67	-5.48459	21.6564		-9.8674	204.96	-6.94037	28.3844		-22.0789	193.469	-8.34534	26.5912		-16.1395	200.079	-7.69115	27.6693
3.32	179.286	179.259	178.648	180	179.583		12.25	-17.75	-16.464	7.28	-12.25		-0.635883	-0.739704	5.62463	2.57867	-8.53018		-8.91596	159.014	-5.5565	21.8456		-10.1113	209.434	-7.10735	29.0184		-22.0914	195.435	-8.40226	26.8816		-16.1395	199.942	-7.68872	27.6476
3.33	179.286	179.171	178.819	180	179.499		12.25	-17.75	-16.219	7.28	-12.25		0.913451	0.981129	0.502838	0.508952	-2.93878		-8.83497	158.446	-5.5261	21.7657		-9.35665	195.592	-6.59067	27.0569		-22.1031	195.708	-8.416	26.9078		-16.1395	199.968	-7.68919	27.6518
3.34	179.286	179.171	178.988	180	179.249		12.25	-17.75	-15.974	7.28	-12.5		1.68812	0.0507627	-2.05564	-0.200312	3.12091		-8.78564	158.099	-5.50755	21.7169		-8.90269	187.268	-6.27987	25.8772		-22.113	195.987	-8.42678	26.9439		-16.2007	200.62	-7.71723	27.7439
3.35	179.286	179.171	179.074	180	179.081		12	-17.75	-15.484	7.56	-12.5		0.97944	-0.448094	0.0403602	1.39021	5.90342		-8.9388	159.174	-5.56505	21.8681		-7.47922	161.183	-5.30546	22.1804		-22.1212	196.179	-8.43394	26.9703		-16.2007	200.609	-7.71705	27.7423
3.36	179.286	179.171	179.074	180	179.081		12	-17.75	-15.239	7.56	-12.75		1.70308	-0.666716	1.45046	0.287477	0.976349		-8.85628	158.596	-5.53411	21.7867		-6.70046	146.927	-4.77248	20.1598		-22.127	196.729	-8.44791	27.0589		-16.2608	201.349	-7.74636	27.8486
3.37	179.374	179.083	179.159	179.9	179.332		12	-17.75	-14.994	7.84	-12.75		0.245871	1.13663	0.384186	-0.250875	-7.10573		-8.80499	158.235	-5.51483	21.736		-6.30429	139.68	-4.50139	19.1326		-22.127	186.003	-8.13015	25.5286		-16.2608	201.385	-7.74699	27.8543
3.38	179.374	178.995	179.074	179.9	179.499		12	-17.75	-14.749	7.84	-12.75		1.22036	2.15663	3.49216	1.71443	-9.19527		-8.7764	158.034	-5.50407	21.7077		-7.00916	152.576	-4.98374	20.9606		-22.1317	190.836	-8.27579	26.2124		-16.3197	202.002	-7.77384	27.9414
3.39	179.374	178.907	178.988	179.799	179.499		12	-17.5	-14.504	7.84	-12.75		1.7076	4.03634	5.02132	4.65149	-5.63047		-8.94046	159.186	-5.56567	21.8697		-6.81354	148.996	-4.84986	20.4531		-22.1317	183.975	-8.07115	25.2378		-16.3197	201.831	-7.77079	27.9142
3.4	179.374	178.907	178.988	179.9	179.249		12	-17.5	-14.259	7.84	-12.75		1.95122	1.94233	4.70468	4.4688	3.50227		-8.9987	159.593	-5.58746	21.927		-7.78516	166.786	-5.51486	22.9746		-22.1317	181.947	-8.01068	24.9497		-16.3197	201.857	-7.77126	27.9184
3.41	179.462	178.907	179.074	180	178.998		12	-17.5	-14.014	7.84	-13		0.254003	0.903855	2.3635	2.3978	6.76079		-8.92592	159.084	-5.56023	21.8554		-8.28533	175.951	-5.85724	24.2735		-22.1321	181.885	-8.00587	24.9502		-16.3197	201.857	-7.77126	27.9184
3.42	179.462	178.907	179.074	180.1	178.998		12	-17.25	-13.524	7.84	-13		1.10848	1.64425	4.22528	3.12974	3.24013		-8.86047	158.625	-5.53568	21.7909		-7.95581	169.913	-5.63167	23.4177		-22.135	187.698	-8.17643	25.7863		-16.3197	201.967	-7.7732	27.9358
3.43	179.462	178.995	179.159	180.1	179.165		12	-17	-13.279	7.84	-13		1.53572	0.122606	1.72865	3.54298	-3.44021		-8.82168	158.353	-5.52111	21.7525		-7.18294	155.758	-5.10267	21.4115		-22.1349	184.062	-8.06556	25.2772		-16.3776	202.628	-7.80053	28.0301
3.44	179.55	178.995	179.244	180.1	179.332		12	-16.75	-12.789	7.84	-12.75		-0.0696832	1.19003	1.62415	3.89052	-5.31754		-8.55844	156.492	-5.42167	21.4908		-6.78576	148.488	-4.83085	20.3811		-22.1349	182.017	-8.01075	24.9672		-16.3776	202.628	-7.80053	28.0301
3.45	179.55	178.995	179.33	180.1	179.416		12	-16.5	-12.299	7.84	-12.5		0.830704	1.7531	1.47545	-0.0889944	-4.06523		-7.78024	150.868	-5.12186	20.7		-6.52032	143.631	-4.64921	19.6927		-22.1359	187.267	-8.16948	25.707		-16.3776	202.405	-7.79656	27.9947
3.46	179.55	179.083	179.415	180	179.332		12	-16.25	-11.809	7.84	-12.5		1.2809	0.199582	1.22573	-0.361455	-0.178888		-7.8991	151.74	-5.16826	20.8226		-5.95971	133.38	-4.26562	18.2396		-22.1349	191.603	-8.29923	26.321		-9.41209	130.636	-4.65469	17.8704
3.47	179.55	179.171	179.5	180	179.165		12	-16	-11.319	7.84	-12.5		1.50599	-0.677067	1.0498	-0.500589	2.70277		-7.9367	152.014	-5.18289	20.8612		-5.73244	129.227	-4.11013	17.6509		-22.1321	193.966	-8.36948	26.656		-9.51955	131.746	-4.70315	18.0273
3.48	179.55	179.171	179.586	180	179.081		12	-15.75	-10.829	7.84	-12.5		1.61854	0.676769	0.903924	1.53938	2.76195		-7.16552	146.277	-4.87803	20.055		-5.65126	127.744	-4.0546	17.4406		-22.1324	185.452	-8.11258	25.4562		-9.51955	131.726	-4.70281	18.0242
3.49	179.55	179.171	179.671	180.1	179.081		12	-15.25	-10.339	8.12	-12.5		1.67482	2.38556	0.77254	3.07623	1.31478		-6.65123	142.319	-4.66853	19.4993		-5.65152	127.749	-4.05477	17.4413		-22.1275	191.079	-8.27653	26.2657		-9.51955	131.942	-4.70651	18.0586
3.5	179.638	179.259	179.671	180.1	179.165		12	-15	-9.849	8.12	-12.5		-0.116076	0.461381	2.19144	1.6483	-1.00053		-7.24741	146.897	-4.91091	20.1421		-5.69827	128.603	-4.08676	17.5624		-22.1205	194.281	-8.36928	26.7265		-9.51955	131.968	-4.70695	18.0628
3.51	179.638	179.347	179.671	180	179.249		12	-14.5	-9.359	8.12	-12.25		0.691568	0.505126	2.96268	5.0272	-1.18554		-6.71188	142.792	-4.69352	19.5656		-5.76888	129.893	-4.13506	17.7453		-22.1123	195.014	-8.39578	26.8119		-9.51955	131.968	-4.70695	18.0628
3.52	179.638	179.435	179.756	180	179.249		12	-14.25	-8.624	8.12	-12.25		1.09539	-0.580315	2.6834	2.78874	-0.844299		-6.29682	139.522	-4.52083	19.1066		-5.65654	127.841	-4.05821	17.4543		-22.113	185.388	-8.10971	25.4415		-9.51955	131.68	-4.70202	18.0168
3.53	179.638	179.523	179.926	180	179.249		12	-13.75	-8.134	8.12	-12.25		1.2973	-0.174501	0.0677056	1.73309	-0.682055		-5.73141	134.922	-4.27879	18.4614		-5.64279	127.59	-4.0488	17.4187		-22.113	182.255	-8.01695	24.9942		-9.62741	132.8	-4.75074	18.175
3.54	179.638	179.611	180.097	180	179.249		12	-13.25	-7.644	8.12	-12		1.39825	-0.0702306	-1.46145	3.01821	0.488233		-5.74935	135.071	-4.2866	18.4823		-6.10467	136.03	-4.3648	18.6152		-22.1038	188.471	-8.19755	25.8884		-9.62741	132.8	-4.75074	18.175
3.55	179.638	179.698	180.182	180	179.165		12	-13	-6.909	8.12	-12		1.44873	-1.07421	0.264401	3.70917	1.61073		-5.92282	136.499	-4.36168	18.6826		-6.67543	146.469	-4.75536	20.0949		-22.1038	183.114	-8.04049	25.1187		-9.62741	132.8	-4.75074	18.175
3.56	179.726	179.786	180.268	180	179.081		12	-12.5	-6.174	8.12	-11.75		-0.345056	-0.700727	1.20856	2.29381	3.38537		-6.2919	139.482	-4.51876	19.1011		-7.12411	154.681	-5.06241	21.2588		-22.1038	181.598	-7.99602	24.9009		-9.7356	133.898	-4.79918	18.3299
3.57	179.726	179.786	180.353	180	179.081		12	-12	-5.684	8.12	-11.5		0.46114	1.08447	0.492157	1.16675	2.7902		-5.9105	136.398	-4.35637	18.6685		-7.45243	160.692	-5.28712	22.1109		-22.0922	187.099	-8.15882	25.6814		-9.7356	134.133	-4.80321	18.3674
3.58	179.726	179.874	180.523	180.1	179.165		12	-11.5	-4.949	8.12	-11.25		0.864238	0.374143	-0.741397	0.914005	0.905282		-6.41497	140.461	-4.57039	19.2385		-7.74193	165.995	-5.48527	22.8624		-22.0789	191.358	-8.2841	26.2858		-9.84407	135.259	-4.85221	18.5266
3.59	179.726	179.962	180.694	180.1	179.332		12	-11	-4.459	8.12	-11		1.06579	-0.0781805	-2.73776	2.663	-1.77152		-5.97789	136.949	-4.38534	18.7457		-7.45781	160.791	-5.2908	22.1248		-22.0789	183.939	-8.06264	25.2325		-9.95276	136.361	-4.90086	18.682
3.6	179.726	180.138	180.864	180.1	179.416		12	-10.75	-3.724	8.12	-10.75		1.16656	-3.12672	-3.01165	3.89979	-1.66728		-6.60222	141.936	-4.64827	19.4455		-8.53699	180.563	-6.02952	24.9271		-22.0628	189.718	-8.22995	26.0623		-10.0616	137.187	-4.94477	18.7931
3.61	179.726	180.226	180.864	180	179.499		12	-10.25	-3.234	8.12	-10.25		1.21695	-2.14715	-0.201471	2.49782	-0.563651		-7.04316	145.346	-4.82867	19.9242		-8.67674	183.125	-6.12519	25.2902		-22.0628	183.333	-8.04149	25.149		-10.1705	138.338	-4.99431	18.9563
3.62	179.726	180.314	180.95	180	179.499		12	-9.75	-2.744	8.12	-10		1.24214	-1.71919	-0.982782	1.74065	0.470909		-7.4277	148.252	-4.98285	20.3325		-9.36539	195.752	-6.59665	27.0796		-22.0459	188.767	-8.20188	25.9186		-10.2795	139.464	-5.04342	19.1154
3.63	179.814	180.314	180.95	180	179.583		12	-9.5	-2.499	8.12	-9.5		-0.56429	-0.906932	-0.583924	3.22282	0.49925		-7.59197	149.477	-5.04789	20.5046		-8.24637	175.237	-5.83057	24.1723		-22.047	183.346	-8.03796	25.1561		-10.4971	141.693	-5.14115	19.4299
3.64	179.814	180.314	181.035	180.1	179.583		12	-9.25	-2.009	8.12	-9.25		0.235584	-0.482019	-1.19743	4.35308	0.995143		-7.73737	150.552	-5.10507	20.6557		-8.29458	176.12	-5.86357	24.2975		-22.047	181.415	-7.98214	24.8762		-10.6057	142.796	-5.18974	19.5855
3.65	179.814	180.314	181.035	180.1	179.666		12	-9	-1.764	8.12	-9		0.635522	-0.192189	-0.743729	2.92281	-0.459959		-6.27172	139.321	-4.51026	19.0785		-7.28004	157.535	-5.16913	21.6635		-22.047	180.91	-7.96755	24.8029		-10.8217	145.006	-5.28669	19.8974
3.66	179.814	180.314	181.035	180.1	179.749		12	-8.75	-1.274	8.12	-8.5		0.83549	-0.0519084	0.716435	1.79489	-0.0732487		-5.78032	135.327	-4.30007	18.5182		-7.93333	169.501	-5.61628	23.3593		-22.0284	186.078	-8.11931	25.5364		-10.929	146.098	-5.33474	20.0513
3.67	179.814	180.314	181.035	180	179.833		12	-8.5	-1.029	8.12	-8.25		0.935474	0.0272849	0.1846	1.51066	-1.16163		-5.73284	134.934	-4.27942	18.4631		-7.22278	156.487	-5.12994	21.5149		-22.0272	182.624	-8.01254	25.057		-11.0357	147.194	-5.3827	20.2061
3.68	179.814	180.314	181.035	180	179.916		12	-8.25	-0.784	8.12	-7.75		0.985466	0.0816029	-0.00642589	3.61953	-0.566715		-5.75335	135.104	-4.28834	18.4869		-7.4443	160.543	-5.28155	22.0898		-22.0272	181.141	-7.97085	24.8381		-11.2469	149.352	-5.4774	20.5105
3.69	179.902	180.314	181.035	180	180		11.75	-8	-0.539	8.12	-7.5		-1.90457	0.124311	-0.10103	4.38265	-1.5813		-5.76482	135.199	-4.29333	18.5002		-7.07396	153.762	-5.02808	21.1287		-22.0082	186.675	-8.13256	25.6264		-11.3511	150.419	-5.52419	20.6611
3.7	179.902	180.314	180.95	180.1	180.084		11.75	-8	-0.294	8.12	-7		-0.568531	-0.806324	1.69601	5.1734	-0.921685		-5.76386	135.191	-4.29291	18.4991		-6.92294	150.998	-4.92473	20.7369		-22.0082	182.184	-7.99978	24.9848		-11.5564	152.512	-5.61615	20.9564
3.71	179.902	180.314	180.95	180.1	180.084		11.75	-7.75	-0.049	8.12	-6.75		0.0994934	-0.303758	0.901356	3.58558	-0.0819578		-5.75663	135.131	-4.28977	18.4907		-6.8768	150.154	-4.89316	20.6172		-22.0068	181.249	-7.96995	24.8575		-11.6572	153.539	-5.66128	21.1012
3.72	179.902	180.226	180.95	180.1	180.167		11.75	-7.5	-0.049	8.12	-6.5		0.433506	1.62396	-0.550981	2.35912	-1.50226		-6.21585	138.874	-4.48667	19.0157		-6.37411	140.957	-4.54916	19.3136		-21.9847	186.428	-8.12306	25.5877		-11.8543	155.547	-5.74956	21.3845
3.73	179.902	180.226	180.95	180.1	180.167		11.75	-7.25	0.196	8.12	-6.25		0.600511	1.03512	-0.211788	-0.152085	-0.426956		-5.89913	136.305	-4.35147	18.6554		-6.6197	145.449	-4.71721	19.9504		-21.9832	182.668	-8.00661	25.0663		-11.9504	156.526	-5.79259	21.5226
3.74	179.902	180.226	180.95	180.1	180.167		11.5	-7	0.441	8.12	-6		-0.411997	0.788625	-0.0290792	2.47993	0.146085		-6.44483	140.698	-4.58287	19.2716		-6.30809	139.749	-4.50398	19.1424		-21.9832	180.964	-7.95906	24.814		-12.0447	157.49	-5.83486	21.6586
3.75	179.902	180.226	180.864	180.1	180.167		11.5	-7	0.441	8.12	-5.75		0.159728	-0.333579	0.783211	2.00036	0.466684		-5.96131	136.814	-4.37822	18.7267		-6.60958	145.264	-4.71029	19.9241		-21.961	186.443	-8.11912	25.5931		-12.137	158.431	-5.8762	21.7913
3.76	179.814	180.314	180.779	180.1	180.167		11.25	-6.75	0.441	8.12	-5.5		1.16861	-1.52598	1.33031	3.64517	0.660557		-5.79654	135.461	-4.30711	18.537		-6.79949	148.739	-4.84025	20.4167		-21.9625	182.709	-8.00385	25.0754		-12.2272	159.35	-5.9166	21.921
3.77	179.814	180.314	180.779	180.201	180.251		11.25	-6.5	0.686	8.12	-5.25		1.04794	-0.60516	0.883777	2.61729	-1.14587		-6.20528	138.789	-4.4822	19.0038		-6.01016	134.302	-4.30013	18.3703		-21.9372	187.677	-8.15268	25.7678		-12.3152	160.246	-5.956	22.0474
3.78	179.814	180.226	180.694	180.201	180.251		11	-6.5	0.686	8.12	-5		-0.10841	0.557924	1.33606	2.12893	-0.207672		-5.83772	135.801	-4.32495	18.5846		-5.7419	129.4	-4.11661	17.6754		-21.9372	182.193	-7.99005	24.9859		-12.4008	161.119	-5.99432	22.1705
3.79	179.814	180.226	180.608	180.201	180.251		11	-6.25	0.686	8.12	-4.75		0.391395	0.57508	1.80465	4.06861	0.296923		-5.77799	135.308	-4.29905	18.5155		-6.22048	138.147	-4.44404	18.9154		-21.9102	187.692	-8.15066	25.7658		-12.4839	161.971	-6.03162	22.2908
3.8	179.814	180.226	180.523	180.201	180.167		10.75	-6.25	0.686	8.12	-4.5		-0.454714	-0.432908	1.97215	2.97441	2.55195		-6.6979	142.683	-4.68777	19.5504		-5.80403	130.535	-4.15911	17.8363		-21.9102	182.092	-7.98356	24.9705		-12.5643	162.791	-6.06762	22.4065
3.81	179.726	180.138	180.523	180.201	180.167		10.75	-6	0.686	8.12	-4.5		2.01924	1.77186	0.62854	2.43821	0.483282		-5.97457	136.922	-4.38391	18.7419		-5.67506	128.179	-4.07088	17.5023		-21.9102	180.491	-7.93578	24.743		-12.6419	163.582	-6.10236	22.518
3.82	179.726	180.05	180.523	180.201	180.167		10.75	-6	0.686	8.12	-4.25		1.55312	2.00515	-0.024417	2.16839	0.838989		-6.28196	139.403	-4.51457	19.09		-5.64329	127.599	-4.04914	17.42		-21.9084	180.543	-7.93399	24.7602		-12.7165	164.328	-6.13552	22.623
3.83	179.726	180.05	180.438	180.301	180.167		10.75	-5.75	0.686	8.12	-4		1.32007	1.57524	1.20003	4.2046	1.0462		-6.5621	141.621	-4.63165	19.4013		-5.74133	129.39	-4.11621	17.6739		-21.9084	180.085	-7.92261	24.6879		-12.7165	164.328	-6.13552	22.623
3.84	179.814	180.05	180.353	180.301	180.167		10.75	-5.75	0.931	8.12	-3.75		-0.615487	0.297526	2.8814	5.02133	1.18707		-7.49745	148.773	-5.01052	20.4057		-5.83562	131.112	-4.18072	17.9181		-21.9084	179.966	-7.91964	24.669		-12.7881	165.057	-6.16755	22.7259
3.85	179.814	180.05	180.268	180.301	180.251		10.5	-5.75	0.931	8.12	-3.75		-0.976186	-0.286491	2.81525	3.65445	-2.12678		-6.31758	139.687	-4.52956	19.1298		-5.66855	128.06	-4.06643	17.4854		-21.9084	179.935	-7.91889	24.6642		-12.8564	165.754	-6.19814	22.8242
3.86	179.902	180.05	180.268	180.301	180.251		10.5	-5.5	0.931	8.12	-3.5		-1.89759	0.427892	1.397	2.99038	-0.496186		-6.48758	141.035	-4.60069	19.319		-5.75357	129.613	-4.12459	17.7056		-21.9065	180.473	-7.9311	24.7518		-12.9213	166.416	-6.22721	22.9176
3.87	179.902	180.05	180.268	180.301	180.167		10.5	-5.5	0.931	7.84	-3.5		-0.655195	-0.234648	0.659164	4.4609	0.946773		-6.57556	141.727	-4.63723	19.4161		-5.64831	127.69	-4.05258	17.433		-21.8777	184.624	-8.05364	25.3329		-12.9213	166.431	-6.22747	22.9199
3.88	179.902	180.05	180.182	180.401	180.167		10.5	-5.5	0.931	7.84	-3.25		-0.0340001	-0.510738	1.85625	3.41397	1.20889		-5.92211	136.494	-4.36137	18.6818		-5.72902	129.165	-4.1078	17.642		-21.8777	181.046	-7.9475	24.8226		-12.9827	167.057	-6.25498	23.0083
3.89	179.814	179.962	180.182	180.5	180.084		10.25	-5.5	1.176	7.84	-3.25		0.999615	0.975565	1.946	2.54679	1.9629		-6.2275	138.967	-4.4916	19.0288		-5.79722	130.411	-4.15445	17.8187		-21.8777	180.075	-7.91869	24.6841		-12.9827	167.042	-6.25472	23.006
3.9	179.814	179.874	180.182	180.5	180.084		10	-5.25	1.176	7.56	-3.25		-0.2047	2.8776	1.0359	2.37608	0.448845		-6.41317	140.447	-4.56964	19.2365		-5.65074	127.735	-4.05424	17.4393		-21.8472	185.4	-8.07339	25.4403		-13.0405	167.632	-6.28061	23.0892
3.91	179.814	179.786	180.182	180.5	180.084		10	-5.25	1.176	7.56	-3		0.271123	3.04143	0.63424	2.29146	1.12114		-7.40863	148.11	-4.97527	20.3125		-5.98763	133.89	-4.28472	18.3119		-21.8472	181.145	-7.94636	24.8359		-13.0405	167.635	-6.28067	23.0897
3.92	179.814	179.786	180.097	180.5	180		9.75	-5.25	1.176	7.28	-3		-0.586979	1.37947	1.99996	4.08116	2.0838		-7.1499	146.158	-4.87175	20.0384		-5.93152	132.865	-4.24634	18.1666		-21.8174	187.154	-8.11854	25.6986		-13.0405	167.635	-6.28067	23.0897
3.93	179.814	179.786	180.097	180.5	180		9.75	-5	1.176	7	-2.75		0.0619504	1.70115	1.18569	3.18377	2.1062		-7.74974	150.643	-5.10992	20.6685		-5.90496	132.38	-4.22816	18.0978		-21.8174	181.542	-7.95317	24.8948		-13.0946	168.187	-6.30487	23.1675
3.94	179.726	179.786	180.012	180.5	180		9.75	-5	1.176	6.72	-2.75		2.20545	0.723429	2.29373	2.75472	0.706859		-7.27799	147.128	-4.92316	20.1745		-5.66852	128.06	-4.06641	17.4854		-21.8174	179.943	-7.90605	24.6659		-13.0946	168.188	-6.30489	23.1677
3.95	179.726	179.874	180.012	180.5	180		9.5	-4.75	1.176	6.44	-2.5		0.478089	-0.373939	1.44327	2.51897	1.45075		-6.21798	138.891	-4.48757	19.0181		-5.73974	129.361	-4.11512	17.6698		-21.7838	185.364	-8.06327	25.4352		-13.1448	168.7	-6.32737	23.2399
3.96	179.726	179.874	180.012	180.5	179.916		9.5	-4.75	1.176	6.16	-2.5		0.692391	-0.365298	0.991948	2.40563	2.45077		-6.44363	140.688	-4.58236	19.2703		-5.6424	127.582	-4.04853	17.4177		-21.7838	180.871	-7.92918	24.7971		-13.1448	168.7	-6.32737	23.2399
3.97	179.814	179.874	180.012	180.601	179.916		9.5	-4.5	1.176	5.88	-2.25		-1.01949	0.656295	0.78241	4.51186	2.49015		-5.80916	135.565	-4.31258	18.5516		-5.69536	128.55	-4.08476	17.5548		-21.7838	179.622	-7.89189	24.6196		-13.191	169.172	-6.34807	23.3064
3.98	179.814	179.874	179.926	180.601	179.916		9.25	-4.5	1.176	5.6	-2.25		-1.26834	0.192304	2.23456	3.54024	1.08965		-5.86307	136.009	-4.33591	18.6139		-5.74833	129.518	-4.121	17.692		-21.7838	179.3	-7.8823	24.574		-13.191	169.173	-6.34809	23.3066
3.99	179.814	179.786	179.926	180.5	179.916		9.25	-4.5	1.176	5.32	-2		-0.314799	1.58857	1.50829	4.88172	1.84301		-5.73847	134.981	-4.28186	18.4696		-5.78047	130.105	-4.14299	17.7753		-21.7838	179.219	-7.87988	24.5625		-13.2332	169.603	-6.36696	23.3673
4	179.814	179.786	179.926	180.401	179.916		9	-4.25	1.421	5.04	-1.75		-0.934035	1.75569	2.03152	3.77415	2.24997		-5.9966	137.102	-4.39336	18.7671		-5.64318	127.597	-4.04907	17.4197		-21.7815	179.681	-7.89012	24.6382		-13.2332	169.603	-6.36696	23.3673
4.01	179.814	179.698	179.841	180.401	179.916		9	-4.25	1.421	4.76	-1.75		-0.165674	2.63669	2.96153	3.24316	1.03528		-7.13356	146.034	-4.86517	20.0209		-5.68937	128.44	-4.08067	17.5393		-21.7815	179.309	-7.8814	24.5779		-13.2711	169.99	-6.38396	23.4219
4.02	179.814	179.698	179.841	180.301	180		8.75	-4.25	1.421	4.48	-1.5		-0.877505	1.34199	2.068	2.94729	-0.175603		-6.08771	137.841	-4.43229	18.8708		-6.00743	134.252	-4.29827	18.3633		-21.7463	183.79	-8.01079	25.2122		-13.3049	170.334	-6.39906	23.4705
4.03	179.814	179.698	179.841	180.201	180		8.75	-4	1.421	4.2	-1.5		-0.155442	1.85301	1.47895	2.80538	-0.279415		-7.19584	146.507	-4.89022	20.0873		-5.67314	128.144	-4.06957	17.4973		-21.7463	180.257	-7.90549	24.7101		-13.3049	170.334	-6.39906	23.4705
4.04	179.814	179.698	179.841	180.201	180		8.5	-4	1.421	3.92	-1.25		-0.890421	0.996897	1.24153	4.55503	1.13106		-6.89284	144.193	-4.76763	19.7623		-5.72074	129.014	-4.10213	17.6206		-21.7463	179.298	-7.8769	24.5738		-13.3342	170.633	-6.4122	23.5126
4.05	179.814	179.698	179.841	180.201	179.916		8.5	-3.75	1.421	3.64	-1.25		-0.179933	1.57805	1.12257	3.66091	2.47067		-5.99949	137.125	-4.3946	18.7704		-5.75134	129.573	-4.12306	17.6998		-21.7463	179.053	-7.86959	24.5389		-13.3342	170.633	-6.4122	23.5126
4.06	179.814	179.698	179.841	180.1	179.916		8.25	-3.75	1.421	3.36	-1		-0.920699	0.913003	1.0629	3.23301	2.67357		-6.24363	139.096	-4.49841	19.0469		-5.76822	129.881	-4.13461	17.7436		-21.7463	178.991	-7.86776	24.5302		-13.3592	170.888	-6.42339	23.5486
4.07	179.726	179.698	179.841	180	179.833		8	-3.75	1.421	3.08	-1		0.509915	0.569748	1.033	2.9914	3.40795		-5.80075	135.496	-4.30894	18.5419		-5.77705	130.042	-4.14065	17.7664		-21.7096	183.743	-8.00439	25.205		-13.3592	170.889	-6.42341	23.5487
4.08	179.726	179.698	179.756	180	179.833		8	-3.5	1.421	2.8	-0.75		0.600111	1.39805	2.5812	2.87584	3.30781		-6.07117	137.707	-4.42523	18.852		-5.78155	130.125	-4.14373	17.7781		-21.7096	180.09	-7.89533	24.6862		-13.3797	171.098	-6.4326	23.5783
4.09	179.726	179.698	179.756	180	179.833		7.75	-3.5	1.666	2.52	-0.75		-0.450803	0.835519	2.82764	4.63589	1.8201		-6.26281	139.25	-4.5065	19.0685		-5.78383	130.166	-4.14529	17.784		-21.7096	179.095	-7.86562	24.5448		-13.3797	171.102	-6.43266	23.5788
4.1	179.726	179.698	179.756	180	179.916		7.5	-3.5	1.666	2.24	-0.5		-0.994292	0.547324	1.98833	3.74956	0.473565		-5.79464	135.445	-4.30628	18.5348		-5.64218	127.578	-4.04839	17.4172		-21.7096	178.84	-7.85802	24.5087		-13.3958	171.265	-6.43983	23.6019
4.11	179.726	179.698	179.756	180	179.916		7.5	-3.5	1.666	2.24	-0.5		-0.188058	0.405648	1.65874	3.32513	0.303873		-6.04444	137.49	-4.41383	18.8216		-5.8973	132.24	-4.22292	18.0779		-21.7096	178.776	-7.85611	24.4996		-13.3958	171.265	-6.43983	23.6019
4.12	179.638	179.611	179.756	180	179.916		7.25	-3.5	1.666	1.96	-0.25		0.938078	2.00318	1.44373	3.08554	1.68958		-6.22326	138.933	-4.4898	19.024		-5.83765	131.15	-4.18211	17.9234		-21.6713	183.526	-7.9925	25.1743		-13.4072	171.376	-6.44486	23.6175
4.13	179.638	179.523	179.756	179.9	179.916		7.25	-3.5	1.666	1.68	0		0.876033	2.92247	1.33809	4.78652	2.41444		-6.32196	139.722	-4.5314	19.1347		-5.81031	130.65	-4.16341	17.8526		-21.6713	179.867	-7.88325	24.6546		-13.4072	171.376	-6.44486	23.6175
4.14	179.638	179.523	179.756	179.799	179.916		7	-3.25	1.666	1.68	0		-0.251	2.96954	1.28571	3.87198	1.33929		-7.27691	147.119	-4.92272	20.1734		-5.79729	130.412	-4.1545	17.8188		-21.6713	178.87	-7.85349	24.513		-13.4141	171.447	-6.44795	23.6274
4.15	179.726	179.435	179.671	179.799	179.833		7	-3.25	1.666	1.4	0		-1.55557	3.68732	2.82492	3.43536	2.87675		-7.72516	150.462	-5.10028	20.643		-5.79094	130.296	-4.15015	17.8024		-21.6713	178.615	-7.84588	24.4768		-13.4164	171.47	-6.44898	23.6307
4.16	179.814	179.435	179.671	179.799	179.833		6.75	-3	1.911	1.12	0.25		-3.4198	3.22297	3.06482	1.0208	3.17271		-6.36325	140.051	-4.54874	19.1809		-5.78781	130.239	-4.14801	17.7943		-21.6316	183.583	-7.98856	25.1824		-13.4164	171.47	-6.44898	23.6307
4.17	179.814	179.523	179.671	179.799	179.833		6.75	-3	1.911	1.12	0.5		-1.57084	0.411307	2.21675	3.66847	3.35294		-7.32903	147.512	-4.94355	20.2285		-5.64224	127.579	-4.04842	17.4173		-21.6316	179.717	-7.87312	24.6332		-13.4164	171.476	-6.44908	23.6316
4.18	179.726	179.611	179.671	179.799	179.833		6.5	-2.75	1.911	0.84	0.5		0.0766481	-0.0802941	1.8943	5.38337	2.00416		-6.16044	138.428	-4.4632	18.9532		-5.89721	132.238	-4.22286	18.0777		-21.6316	178.658	-7.84151	24.4829		-13.4186	171.498	-6.45007	23.6348
4.19	179.638	179.611	179.671	179.799	179.916		6.5	-2.5	2.156	0.56	0.75		2.09431	1.21159	2.62014	4.25631	0.725638		-5.75112	135.085	-4.28737	18.4843		-5.83681	131.134	-4.18153	17.9212		-21.6343	178.903	-7.84594	24.5278		-13.4251	171.567	-6.45303	23.6444
4.2	179.638	179.611	179.671	179.9	179.916		6.25	-2.5	2.156	0.56	0.75		0.304043	0.932178	2.05495	3.63895	0.591002		-6.24836	139.134	-4.50041	19.0522		-5.80916	130.629	-4.16262	17.8496		-21.5932	183.497	-7.97971	25.1727		-13.4251	171.567	-6.45303	23.6444
4.21	179.638	179.611	179.756	179.9	179.916		6	-2.25	2.401	0.28	1		-0.609124	1.75762	1.20276	1.18923	1.99742		-6.03978	137.453	-4.41183	18.8163		-6.11207	136.165	-4.36987	18.6344		-21.5904	179.76	-7.8667	24.6452		-13.4359	171.674	-6.45786	23.6595
4.22	179.726	179.611	179.756	179.9	179.916		6	-2.25	2.401	0	1		-1.80676	1.17741	1.26469	3.79234	1.25927		-5.74297	135.018	-4.28383	18.4749		-5.94607	133.131	-4.25629	18.2043		-21.5904	178.49	-7.83017	24.4606		-13.4359	171.674	-6.45786	23.6595
4.23	179.726	179.611	179.756	179.9	179.916		5.75	-2	2.646	0	1.25		-1.7985	1.87312	2.52977	3.33533	2.366		-5.75663	135.131	-4.28977	18.4907		-6.70923	147.087	-4.77848	20.1826		-21.5904	178.163	-7.82076	24.413		-13.4509	171.832	-6.46473	23.6818
4.24	179.726	179.611	179.756	179.799	179.833		5.75	-2	2.646	-0.28	1.25		-0.716384	1.2736	1.90684	3.11026	3.55602		-5.81719	135.632	-4.31606	18.5609		-6.23678	138.445	-4.45519	18.9576		-21.5932	178.508	-7.82887	24.47		-13.4509	171.832	-6.46473	23.6818
4.25	179.638	179.611	179.756	179.799	179.749		5.5	-2	2.891	-0.56	1.5		0.547689	0.966428	2.7608	2.98836	5.76495		-5.73868	134.982	-4.28196	18.4699		-6.44745	142.298	-4.59935	19.5037		-21.5506	182.932	-7.95694	25.092		-13.4702	172.034	-6.47351	23.7102
4.26	179.638	179.523	179.756	179.9	179.749		5.5	-2	2.891	-0.84	1.5		0.554615	2.45072	2.05327	2.92943	3.47219		-5.82697	135.712	-4.3203	18.5722		-6.14834	136.828	-4.39468	18.7284		-21.5506	179.189	-7.84569	24.5588		-13.4702	172.039	-6.4736	23.7111
4.27	179.638	179.523	179.841	179.9	179.833		5.25	-1.75	3.136	-1.12	1.75		-0.537935	2.6625	1.14778	5.04512	1.72302		-5.97861	136.955	-4.38565	18.7465		-6.42234	141.839	-4.58216	19.4386		-21.5506	178.169	-7.81535	24.4135		-13.4936	172.289	-6.48435	23.7465
4.28	179.638	179.435	179.841	179.9	180		5.25	-1.75	3.136	-1.4	2		-0.00623009	3.61984	1.1939	4.09453	-1.33966		-6.94418	144.588	-4.78853	19.8178		-6.15895	137.022	-4.40194	18.7559		-21.5506	177.907	-7.80759	24.3763		-13.4936	172.289	-6.48435	23.7465
4.29	179.726	179.435	179.841	180	180.084		5	-1.75	3.381	-1.68	2.25		-2.65542	2.26723	2.49622	3.62217	-1.01808		-5.89887	136.303	-4.35136	18.6551		-6.97294	151.913	-4.95895	20.8666		-21.5506	177.842	-7.80564	24.3669		-13.5209	172.562	-6.49658	23.7847
4.3	179.726	179.435	179.841	180	180		5	-1.5	3.381	-1.96	2.25		-1.19895	2.84229	1.84649	3.38236	1.74305		-6.8842	144.126	-4.7641	19.753		-6.44628	142.277	-4.59854	19.5007		-21.5477	178.294	-7.81556	24.4412		-13.5522	172.894	-6.51091	23.8316
4.31	179.726	179.435	179.841	180	180		5	-1.5	3.626	-2.24	2.5		-0.470704	1.98143	2.72493	5.06759	2.65567		-6.55471	141.563	-4.62859	19.3932		-6.66641	146.304	-4.74918	20.0715		-21.5477	177.93	-7.80705	24.3821		-13.5872	173.262	-6.52691	23.8836
4.32	179.726	179.523	179.841	179.9	179.916		4.75	-1.25	3.626	-2.52	2.5		-1.2026	0.86309	1.99265	4.15587	3.75096		-5.80559	135.536	-4.31103	18.5475		-6.33569	140.254	-4.52287	19.214		-21.5477	177.834	-7.8048	24.3666		-13.5872	173.261	-6.52689	23.8834
4.33	179.726	179.523	179.841	179.799	179.916		4.75	-1	3.626	-2.52	2.5		-0.490564	1.91156	1.75448	1.51723	2.33974		-5.96608	136.853	-4.38027	18.7322		-6.63266	145.686	-4.72608	19.984		-21.5477	177.81	-7.80424	24.3626		-13.6259	173.666	-6.54451	23.9406
4.34	179.814	179.523	179.926	179.799	179.916		4.75	-0.75	3.871	-2.8	2.5		-1.95358	2.48232	0.866871	2.25561	1.62944		-6.15557	138.389	-4.46114	18.9477		-6.34444	140.414	-4.52886	19.2367		-21.5036	182.286	-7.93166	24.9983		-13.6259	173.667	-6.54453	23.9407
4.35	179.814	179.523	179.926	179.799	179.916		4.5	-0.75	3.871	-3.08	2.5		-2.078	1.75706	1.0152	2.6121	1.27428		-6.09985	137.939	-4.43745	18.8846		-6.21271	138.005	-4.43872	18.8952		-21.5036	178.808	-7.82781	24.5042		-13.6259	173.667	-6.54453	23.9407
4.36	179.814	179.611	179.926	179.799	179.833		4.5	-0.5	3.871	-3.36	2.75		-1.06224	0.739866	1.23474	2.78957	4.6924		-6.09419	137.894	-4.43504	18.8782		-7.12523	154.701	-5.06317	21.2617		-21.5066	178.365	-7.81186	24.4512		-13.6259	173.667	-6.54453	23.9407
4.37	179.814	179.611	179.841	179.799	179.749		4.25	-0.5	4.116	-3.36	2.75		-1.65036	0.780407	4.01813	5.01893	5.07423		-5.73274	134.933	-4.27937	18.463		-6.61846	145.427	-4.71637	19.9472		-21.5066	177.768	-7.79638	24.3591		-13.6259	173.667	-6.54453	23.9407
4.38	179.814	179.523	179.756	179.699	179.749		4	-0.25	4.116	-3.64	2.75		-1.96247	3.61128	4.37723	4.12858	3.30456		-6.59333	141.866	-4.6446	19.4357		-6.38758	141.203	-4.55838	19.3485		-21.5066	177.613	-7.79236	24.3351		-13.668	174.112	-6.56379	24.0035
4.39	179.814	179.523	179.756	179.699	179.833		4	-0.25	4.116	-3.92	3		-1.04053	2.25697	2.9734	3.68583	1.80223		-5.81021	135.574	-4.31304	18.5528		-6.2567	138.81	-4.46882	19.0093		-21.5066	177.574	-7.79135	24.3291		-13.668	174.117	-6.56389	24.0044
4.4	179.726	179.523	179.841	179.699	179.833		3.75	0	4.116	-4.2	3.25		0.143451	2.63639	0.605352	5.26283	3.05842		-5.7597	135.156	-4.2911	18.4943		-5.85003	131.376	-4.19058	17.9555		-21.5036	177.987	-7.80042	24.3967		-13.668	174.117	-6.56389	24.0044
4.41	179.726	179.523	179.841	179.699	179.833		3.75	0	4.361	-4.2	3.25		0.110331	1.88773	1.9639	4.30009	2.22848		-5.83228	135.756	-4.32259	18.5783		-5.97864	133.726	-4.27857	18.2886		-21.5036	177.658	-7.79274	24.3433		-13.7134	174.579	-6.58435	24.0693
4.42	179.726	179.523	179.841	179.699	179.916		3.5	0.25	4.361	-4.48	3.5		-1.00224	2.46943	1.81209	1.63967	1.20157		-5.77562	135.288	-4.29803	18.5128		-6.49083	143.092	-4.62903	19.6162		-21.5036	177.571	-7.79072	24.3292		-13.762	175.088	-6.6065	24.1411
4.43	179.726	179.435	179.841	179.799	179.916		3.5	0.25	4.606	-4.76	3.75		-0.480546	3.43086	2.82053	2.36348	2.70332		-5.74366	135.024	-4.28413	18.4757		-6.79934	148.736	-4.84015	20.4163		-21.4582	182.026	-7.91739	24.9614		-13.762	175.088	-6.6065	24.1411
4.44	179.814	179.435	179.841	179.799	179.916		3.25	0.5	4.606	-5.04	3.75		-3.13474	3.38431	2.12711	4.51528	1.98692		-5.84194	135.835	-4.32678	18.5895		-6.49438	143.157	-4.63146	19.6254		-21.4582	178.542	-7.81341	24.4665		-13.8135	175.631	-6.63004	24.2178
4.45	179.814	179.435	179.841	179.799	179.916		3.25	0.5	4.606	-5.04	3.75		-1.68077	2.44661	1.9176	3.83615	1.62973		-6.18787	138.649	-4.47483	18.9842		-6.82899	149.279	-4.86044	20.4932		-21.4613	178.085	-7.79714	24.4112		-13.8678	176.2	-6.6548	24.2981
4.46	179.814	179.523	179.841	179.699	179.916		3	0.75	4.851	-5.32	4		-2.0498	1.22096	2.75112	3.5043	2.96564		-5.73247	134.931	-4.27925	18.4626		-6.53365	143.875	-4.65833	19.7272		-21.4613	177.498	-7.78188	24.3206		-13.8678	176.2	-6.6548	24.2981
4.47	179.814	179.523	179.841	179.599	179.833		3	1	5.096	-5.6	4		-1.15632	2.18669	3.15965	3.32475	4.28251		-5.76445	135.196	-4.29317	18.4998		-6.3954	141.346	-4.56373	19.3688		-21.4145	182.333	-7.92021	25.0055		-13.8678	176.2	-6.6548	24.2981
4.48	179.814	179.523	179.841	179.599	179.749		2.75	1	5.096	-5.6	4		-1.80561	1.81971	2.50872	3.23811	5.09408		-6.55124	141.536	-4.62715	19.3893		-6.80171	148.779	-4.84177	20.4224		-21.4145	178.447	-7.80433	24.4531		-13.9247	176.796	-6.68073	24.3822
4.49	179.814	179.523	179.926	179.699	179.749		2.75	1.25	5.096	-5.88	4.25		-1.05226	2.59241	0.308463	3.19544	5.01063		-6.48657	141.027	-4.60027	19.3179		-7.0495	153.315	-5.01135	21.0652		-21.4145	177.382	-7.77259	24.3018		-13.9247	176.801	-6.68082	24.383
4.5	179.814	179.523	179.926	179.699	179.833		2.5	1.5	5.341	-5.88	4.25		-1.77161	2.84841	1.93694	3.17424	1.33664		-5.84482	135.859	-4.32802	18.5928		-6.68888	146.715	-4.76456	20.1298		-21.4145	177.11	-7.76447	24.2631		-13.9247	176.807	-6.68092	24.3839
4.51	179.902	179.523	179.926	179.699	179.916		2.5	1.5	5.341	-6.16	4.5		-2.87232	2.12355	1.7808	3.16367	0.892485		-6.11018	138.023	-4.44185	18.8963		-7.04756	153.279	-5.01002	21.0602		-21.4145	177.041	-7.76242	24.2533		-13.9839	177.428	-6.70794	24.4715
4.52	179.902	179.523	179.926	179.599	179.916		2.25	1.5	5.341	-6.44	4.5		-2.8156	1.75342	1.69399	3.1584	1.18389		-6.30871	139.617	-4.52584	19.1199		-7.23631	156.735	-5.1392	21.55		-21.4145	177.024	-7.76191	24.2509		-13.9839	177.414	-6.70769	24.4693
4.53	179.902	179.435	179.841	179.599	179.916		2	1.75	5.341	-6.44	4.75		-2.80528	4.1094	3.35358	3.15576	2.87164		-5.82641	135.708	-4.32006	18.5716		-6.83283	149.349	-4.86307	20.5032		-21.4145	177.02	-7.76178	24.2503		-14.0454	178.061	-6.73578	24.5607
4.54	179.814	179.435	179.841	179.599	179.916		1.75	2	5.341	-6.72	4.75		-0.999118	3.77622	2.47683	3.15444	2.20986		-5.73498	134.952	-4.28034	18.4656		-6.64161	145.85	-4.73221	20.0072		-21.4145	177.019	-7.76175	24.2501		-14.0454	178.061	-6.73578	24.5607
4.55	179.726	179.435	179.841	179.599	179.833		1.75	2	5.341	-7	4.75		1.09788	2.67771	1.93563	3.15378	4.0519		-5.75141	135.088	-4.2875	18.4847		-6.09785	135.905	-4.36013	18.5976		-21.4145	177.018	-7.76174	24.2501		-14.1089	178.726	-6.76472	24.6546
4.56	179.726	179.435	179.841	179.699	179.833		1.5	2.25	5.341	-7.28	4.75		-0.652724	3.13418	1.78572	3.15345	2.94022		-5.91672	136.449	-4.35905	18.6756		-6.24585	138.611	-4.4614	18.9811		-21.4145	177.018	-7.76174	24.2501		-14.1089	178.726	-6.76472	24.6546
4.57	179.726	179.435	179.756	179.799	179.749		1.25	2.25	5.586	-7.28	5		-1.54606	2.34868	4.41408	3.15329	6.09286		-5.75137	135.088	-4.28748	18.4846		-6.32512	140.061	-4.51564	19.1866		-21.4145	177.018	-7.76174	24.2501		-14.1089	178.732	-6.76481	24.6554
4.58	179.726	179.435	179.671	179.799	179.749		1	2.5	5.586	-7.56	5		-2.01076	3.01996	4.851	3.15321	4.13148		-6.06621	137.667	-4.42312	18.8464		-6.36596	140.808	-4.54359	19.2925		-21.4145	177.018	-7.76174	24.2501		-14.1089	178.732	-6.76481	24.6554
4.59	179.814	179.435	179.671	179.699	179.833		1	2.5	5.586	-7.56	5.25		-2.98416	2.29651	3.46779	3.15316	2.54001		-5.7896	135.404	-4.3041	18.529		-6.36244	140.743	-4.54118	19.2834		-21.4145	177.018	-7.76174	24.2501		-14.1742	179.421	-6.79467	24.7528
4.6	179.814	179.435	179.756	179.5	179.916		0.75	2.75	5.831	-7.56	5.5		-2.86377	3.02454	1.9918	3.15314	1.632		-6.14182	138.278	-4.4553	18.9321		-5.96993	133.567	-4.27261	18.2661		-21.4145	177.018	-7.76174	24.2501		-14.1742	179.421	-6.79467	24.7528
4.61	179.814	179.347	179.841	179.5	179.916		0.75	3	5.831	-7.56	5.5		-1.7256	4.91512	0.301468	3.15313	1.7058		-5.81868	135.644	-4.31671	18.5626		-6.14857	136.832	-4.39483	18.729		-21.4145	177.018	-7.76174	24.2501		-14.2412	180.109	-6.82494	24.8496
4.62	179.726	179.347	179.841	179.5	179.916		0.5	3.25	6.076	-7.84	5.75		-0.433505	4.5214	2.27834	3.15313	3.31043		-6.19602	138.714	-4.47828	18.9933		-7.25493	157.076	-5.15195	21.5983		-21.4145	177.018	-7.76174	24.2501		-14.3095	180.829	-6.85616	24.9512
4.63	179.726	179.347	179.841	179.5	180		0.5	3.25	6.321	-7.84	5.75		-0.412565	3.1622	3.31993	3.15313	0.387721		-5.80124	135.5	-4.30915	18.5425		-7.3978	159.692	-5.24973	21.9691		-21.4145	177.018	-7.76174	24.2501		-14.3095	180.829	-6.85616	24.9512
4.64	179.726	179.435	179.841	179.5	180		0.25	3.5	6.321	-8.12	5.75		-1.4981	1.96948	2.67944	3.15313	0.983607		-6.19791	138.73	-4.47908	18.9955		-7.47144	161.04	-5.30013	22.1602		-21.4145	177.018	-7.76174	24.2501		-14.3792	181.558	-6.88791	25.0542
4.65	179.814	179.435	179.841	179.599	179.916		0	3.75	6.321	-8.12	5.75		-3.87794	2.8161	2.36247	3.15312	3.48038		-5.858	135.968	-4.33372	18.608		-7.53844	162.267	-5.34599	22.3341		-21.4145	177.018	-7.76174	24.2501		-14.3792	181.559	-6.88793	25.0544
4.66	179.902	179.435	179.926	179.699	179.833		0	4	6.566	-8.12	6		-4.10582	3.66756	1.35165	3.15312	6.4393		-7.17894	146.379	-4.88343	20.0693		-7.06016	153.51	-5.01865	21.0929		-21.4145	177.018	-7.76174	24.2501		-14.3792	181.559	-6.88793	25.0544
4.67	179.902	179.435	179.926	179.699	179.749		-0.25	4.25	6.566	-8.12	6		-3.61268	3.91172	1.49012	3.15312	6.52105		-7.06754	145.532	-4.83853	19.9503		-6.83085	149.313	-4.86171	20.498		-21.4145	177.018	-7.76174	24.2501		-14.3792	181.561	-6.88795	25.0545
4.68	179.814	179.435	179.926	179.699	179.833		-0.5	4.25	6.566	-8.12	6.25		-1.5651	2.96893	1.77499	3.15312	3.88976		-7.03774	145.304	-4.82648	19.9184		-7.8186	167.399	-5.53775	23.0614		-21.4145	177.018	-7.76174	24.2501		-14.4499	182.305	-6.92024	25.1596
4.69	179.726	179.435	179.841	179.599	179.916		-0.75	4.5	6.566	-8.4	6.25		-0.443414	3.5947	3.60761	1.01949	0.875958		-7.04947	145.394	-4.83123	19.931		-7.25568	157.089	-5.15246	21.6002		-21.4145	177.018	-7.76174	24.2501		-14.4499	182.31	-6.92034	25.1605
4.7	179.638	179.435	179.756	179.599	180		-1	4.75	6.566	-8.4	6.5		0.215337	3.68989	4.5481	1.9504	0.813049		-6.27968	139.385	-4.51362	19.0874		-6.98311	152.099	-4.96591	20.893		-21.4145	177.018	-7.76174	24.2501		-14.5216	183.047	-6.95275	25.2643
4.71	179.638	179.435	179.756	179.599	180.084		-1	5	6.566	-8.68	6.75		-0.0803986	3.99342	3.09756	2.41463	0.673315		-6.69043	142.625	-4.68469	19.5422		-6.34731	140.467	-4.53082	19.2441		-21.4145	177.018	-7.76174	24.2501		-14.5216	183.051	-6.95281	25.2648
4.72	179.638	179.435	179.756	179.599	180.084		-1.25	5.25	6.566	-8.68	6.75		-1.32428	4.17891	2.45335	2.64875	1.13625		-6.93095	144.486	-4.78315	19.8035		-6.06017	135.216	-4.33435	18.4999		-21.4176	177.537	-7.77439	24.334		-14.594	183.81	-6.98583	25.372
4.73	179.726	179.435	179.756	179.699	180		-1.25	5.5	6.811	-8.68	6.75		-2.68727	4.29993	3.2831	2.76529	3.60955		-7.07635	145.599	-4.84209	19.9598		-6.31566	139.888	-4.50917	19.1621		-21.4176	177.168	-7.76578	24.2739		-14.667	184.577	-7.01912	25.4801
4.74	179.814	179.435	179.756	179.799	179.916		-1.5	5.5	6.811	-8.96	6.75		-4.58071	3.28599	2.70581	2.82351	4.98472		-7.17392	146.341	-4.88142	20.064		-6.45816	142.494	-4.60668	19.5315		-21.4176	177.07	-7.7635	24.2581		-14.667	184.577	-7.01912	25.4801
4.75	179.902	179.523	179.756	179.799	179.916		-1.5	5.75	7.056	-8.96	6.75		-4.5654	2.11633	3.69177	2.8526	3.57642		-7.24761	146.898	-4.91099	20.1423		-7.03362	153.024	-5.00048	21.024		-21.4176	177.046	-7.76293	24.254		-14.667	184.575	-7.01911	25.48
4.76	179.902	179.523	179.756	179.799	179.916		-1.75	6	7.056	-8.96	6.75		-3.95065	2.9965	2.90297	0.733283	2.87228		-6.50452	141.169	-4.60774	19.3378		-6.84435	149.56	-4.87095	20.533		-21.4176	177.039	-7.76278	24.253		-14.667	184.577	-7.01912	25.4801
4.77	179.814	179.523	179.756	179.699	179.916		-2	6.25	7.056	-8.96	6.75		-1.84229	3.91709	2.68971	1.67157	2.52021		-7.77235	150.81	-5.11878	20.6919		-7.27501	157.443	-5.16568	21.6504		-21.4176	177.038	-7.76275	24.2528		-14.667	184.577	-7.01912	25.4801
4.78	179.638	179.523	179.756	179.699	179.916		-2.25	6.5	7.301	-8.96	6.75		1.12883	4.17993	3.54066	2.13803	2.34417		-7.62767	149.741	-5.06196	20.5418		-6.98932	152.213	-4.97016	20.9091		-21.4176	177.037	-7.76274	24.2527		-14.667	184.577	-7.01912	25.4801
4.79	179.55	179.435	179.756	179.699	179.833		-2.5	6.5	7.301	-8.96	6.75		1.0092	4.99663	2.85914	2.37454	4.49359		-7.57445	149.347	-5.04098	20.4863		-6.85071	149.676	-4.8753	20.5495		-21.4145	177.526	-7.77357	24.3326		-14.667	184.577	-7.01912	25.4801
4.8	179.55	179.435	179.756	179.699	179.833		-2.5	6.75	7.301	-8.96	7		0.32428	4.86493	2.69446	2.49214	5.07358		-7.5704	149.316	-5.03938	20.482		-7.30801	158.047	-5.18827	21.736		-21.4145	177.151	-7.76483	24.2716		-14.667	184.577	-7.01912	25.4801
4.81	179.638	179.435	179.756	179.699	179.833		-2.75	7	7.546	-8.96	7		-2.93323	4.24313	3.57618	2.55084	3.79736		-5.98669	137.021	-4.38911	18.7558		-7.03399	153.031	-5.00073	21.025		-21.4145	177.052	-7.76252	24.2555		-14.667	184.58	-7.01918	25.4806
4.82	179.814	179.435	179.756	179.699	179.833		-2.75	7.25	7.546	-8.96	7		-5.41896	4.51769	2.90275	0.446512	3.17348		-6.75263	143.109	-4.71027	19.6101		-6.90059	150.589	-4.90944	20.6789		-21.4145	177.027	-7.76193	24.2514		-14.7405	185.349	-7.05266	25.5893
4.83	179.902	179.523	179.756	179.699	179.833		-3	7.5	7.791	-8.96	7		-6.17069	2.93172	3.923	1.39211	2.85296		-7.19992	146.538	-4.89186	20.0916		-7.36418	159.076	-5.22672	21.8818		-21.4145	177.021	-7.76179	24.2504		-14.7405	185.349	-7.05266	25.5893
4.84	179.902	179.523	179.756	179.799	179.833		-3.25	7.75	7.791	-8.96	7.25		-4.86149	3.8038	3.08584	1.86139	4.30149		-7.43425	148.301	-4.98545	20.3394		-7.09017	154.059	-5.03918	21.1708		-21.4145	177.019	-7.76175	24.2502		-14.7405	185.349	-7.05266	25.5893
4.85	179.726	179.523	179.841	179.799	179.833		-3.5	8	8.036	-8.96	7.25		-0.586874	4.49206	2.11194	2.10035	3.45203		-8.21411	154.027	-5.29014	21.1442		-7.49324	161.44	-5.31505	22.2168		-21.4113	177.513	-7.7727	24.331		-14.7405	185.349	-7.05266	25.5893
4.86	179.55	179.523	179.841	179.799	179.833		-3.5	8.25	8.036	-8.96	7.25		2.8603	4.66414	2.11748	0.0851567	3.04102		-8.01588	152.591	-5.21362	20.9423		-7.18223	155.745	-5.10219	21.4096		-21.4113	177.133	-7.76384	24.2692		-14.8143	186.122	-7.08628	25.6984
4.87	179.462	179.611	179.841	179.799	179.916		-3.75	8.5	8.281	-8.96	7.5		1.90071	2.93852	3.71082	1.07556	2.18755		-7.92355	151.918	-5.17777	20.8477		-8.15368	173.538	-5.76712	23.9315		-21.4113	177.033	-7.7615	24.2529		-14.8143	186.122	-7.08628	25.6984
4.88	179.462	179.611	179.841	179.9	179.916		-4	8.75	8.281	-8.96	7.5		-0.300199	3.8185	2.90588	-0.575108	2.29339		-7.89465	151.707	-5.16653	20.818		-7.56894	162.826	-5.36687	22.4133		-21.4113	177.007	-7.7609	24.2487		-14.8143	186.122	-7.08628	25.6984
4.89	179.638	179.611	179.841	179.9	179.916		-4	9	8.281	-8.96	7.5		-3.96074	4.46492	2.70208	0.613275	2.35717		-8.42707	155.556	-5.37169	21.3592		-7.82923	167.594	-5.54503	23.089		-21.408	177.539	-7.7727	24.3357		-14.8883	186.892	-7.11988	25.8069
4.9	179.814	179.611	179.841	179.9	179.833		-4.25	9.25	8.281	-9.24	7.5		-7.11889	4.65419	2.44593	1.19638	4.64968		-8.22826	154.129	-5.29558	21.1585		-7.43777	160.424	-5.27708	22.0728		-21.408	177.125	-7.76306	24.2684		-14.8883	186.892	-7.11988	25.8069
4.91	179.814	179.611	179.756	179.9	179.833		-4.25	9.25	8.526	-9.24	7.5		-4.2138	3.57882	5.37923	1.49701	3.67323		-8.12855	153.409	-5.25719	21.0573		-7.24486	156.891	-5.14505	21.5722		-21.4046	177.73	-7.77654	24.3674		-14.8883	186.892	-7.11988	25.8069
4.92	179.726	179.611	179.756	179.9	179.833		-4.5	9.5	8.526	-9.24	7.5		-2.03825	4.23528	3.91179	-0.488056	3.18504		-8.0923	153.146	-5.24319	21.0204		-7.14963	155.148	-5.07987	21.325		-21.4046	177.163	-7.76334	24.2752		-14.8883	186.897	-7.11997	25.8077
4.93	179.638	179.611	179.756	179.9	179.833		-4.75	9.75	8.526	-9.24	7.5		-0.852563	4.36899	3.17983	-1.61599	2.94092		-7.47605	148.614	-5.00204	20.3833		-7.07341	153.752	-5.02771	21.1273		-21.4046	177.009	-7.75973	24.2501		-14.8883	186.897	-7.11997	25.8077
4.94	179.55	179.611	179.756	180	179.833		-4.75	10	8.771	-9.52	7.5		0.934198	4.6814	3.96026	-0.193833	2.81886		-7.80899	151.079	-5.1331	20.7297		-7.06283	153.559	-5.02047	21.0998		-21.4046	176.969	-7.75881	24.2436		-14.8883	186.897	-7.11997	25.8077
4.95	179.55	179.611	179.756	180	179.833		-5	10.25	9.016	-9.52	7.5		-0.971523	4.86096	4.36792	-1.28096	2.75783		-7.97416	152.288	-5.19744	20.8996		-7.05755	153.462	-5.01686	21.0861		-21.4011	177.51	-7.77077	24.3321		-14.8883	186.897	-7.11997	25.8077
4.96	179.55	179.611	179.841	180	179.749		-5.25	10.25	9.016	-9.52	7.5		-1.94241	3.79376	1.71557	-0.0592832	4.99343		-8.06766	152.968	-5.23367	20.9952		-7.59668	163.334	-5.38586	22.4853		-21.3975	178.007	-7.7817	24.4138		-14.8883	186.897	-7.11997	25.8077
4.97	179.638	179.611	179.926	180	179.749		-5.25	10.5	9.261	-9.52	7.75		-3.16891	4.44627	1.37998	0.492603	5.61258		-8.1285	153.409	-5.25717	21.0572		-7.90208	168.928	-5.59489	23.2782		-21.3975	177.213	-7.7632	24.2844		-14.8883	186.897	-7.11997	25.8077
4.98	179.638	179.611	179.926	179.9	179.749		-5.5	10.75	9.261	-9.52	7.75		-3.17508	4.58402	1.90026	-0.966982	4.33347		-7.59439	149.495	-5.04884	20.5071		-8.1151	172.832	-5.74071	23.8314		-21.4447	181.982	-7.91378	24.9571		-14.8883	186.902	-7.12006	25.8085
4.99	179.726	179.611	179.926	179.9	179.749		-5.5	11	9.261	-9.8	7.75		-3.91921	4.89938	2.29855	-3.88853	3.71037		-7.93729	152.019	-5.18312	20.8618		-8.7903	185.207	-6.20293	25.5852		-21.4447	178.466	-7.80919	24.4567		-14.9623	187.678	-7.15378	25.9179
5	179.726	179.611	179.841	179.9	179.833		-5.5	11.25	9.261	-9.8	7.75		-2.58819	5.0784	4.33988	-3.56307	1.11335		-8.10168	153.214	-5.24682	21.0299		-8.07837	172.158	-5.71557	23.736		-21.4447	177.513	-7.78082	24.3209		-14.9623	187.678	-7.15378	25.9179
5.01	179.726	179.611	179.756	179.9	179.916		-5.75	11.5	9.506	-9.8	8		-3.0187	5.19315	6.5874	-1.21198	1.3027		-8.1922	153.869	-5.28171	21.122		-7.71408	165.484	-5.46621	22.7901		-21.4906	183.307	-7.96033	25.1437		-14.9623	187.678	-7.15378	25.9179
5.02	179.638	179.611	179.756	179.9	179.916		-6	11.75	9.506	-9.8	8		-1.43295	5.27685	4.30918	2.42105	1.93302		-8.24966	154.283	-5.3038	21.1802		-6.96507	151.769	-4.95356	20.8462		-21.5316	188.442	-8.11633	25.8829		-14.9623	187.664	-7.15354	25.9158
5.03	179.638	179.698	179.841	179.9	179.833		-6	12	9.506	-9.8	8		-1.26519	3.48043	1.64718	2.62729	4.54368		-8.29142	154.584	-5.31982	21.2225		-7.09667	154.178	-5.04363	21.1876		-21.5748	190.806	-8.19538	26.211		-15.0362	188.442	-7.18727	26.0256
5.04	179.638	179.786	179.926	179.9	179.749		-6.25	12.25	9.751	-9.8	8		-2.27732	2.48561	1.3157	2.53384	5.98892		-8.32533	154.827	-5.33282	21.2567		-7.19103	155.906	-5.10821	21.4325		-21.6197	192.421	-8.24912	26.4429		-15.0362	188.442	-7.18727	26.0256
5.05	179.638	179.786	179.926	179.9	179.749		-6.25	12.5	9.751	-9.8	8		-1.7054	3.88225	1.90525	-1.81248	4.57093		-8.70406	157.524	-5.4768	21.6359		-7.81721	167.374	-5.5368	23.0578		-21.6658	194.8	-8.31511	26.8174		-15.0362	188.447	-7.18737	26.0264
5.06	179.638	179.786	179.841	179.9	179.833		-6.5	12.5	9.996	-9.8	8.25		-2.51546	3.34944	5.97076	-2.0969	3.21607		-8.83848	158.471	-5.52742	21.7691		-8.706	183.662	-6.14522	25.3662		-21.7463	207.129	-8.68929	28.5849		-15.0362	188.452	-7.18746	26.0272
5.07	179.638	179.786	179.756	179.9	179.833		-6.5	12.75	9.996	-9.8	8.25		-1.8425	4.25974	6.26862	-2.40918	3.07564		-8.69214	157.44	-5.47229	21.6241		-8.0946	172.456	-5.72668	23.7781		-21.7838	201.699	-8.53656	27.8006		-15.0362	188.452	-7.18746	26.0272
5.08	179.638	179.698	179.841	179.9	179.916		-6.5	13	10.241	-9.8	8.25		-1.50602	6.45044	3.70609	-0.0341684	0.724161		-8.24935	154.281	-5.30369	21.1799		-7.7525	166.188	-5.49251	22.8898		-21.8493	208.802	-8.76802	28.7751		-15.1099	189.212	-7.22082	26.1342
5.09	179.726	179.611	179.926	179.9	179.916		-6.75	13	10.241	-9.8	8.5		-4.25283	6.62564	1.09883	1.19654	3.33812		-8.3881	155.277	-5.35682	21.32		-7.03897	153.122	-5.00414	21.0379		-21.8797	202.135	-8.57641	27.8192		-15.1099	189.212	-7.22082	26.1342
5.1	179.726	179.611	180.012	179.9	179.916		-6.75	13.25	10.241	-9.8	8.5		-2.84516	5.94399	-0.200644	1.9038	3.03389		-7.955	152.148	-5.19	20.88		-8.34957	177.128	-5.90121	24.4403		-21.9084	198.717	-8.47932	27.3313		-15.1099	189.215	-7.22087	26.1347
5.11	179.726	179.698	180.012	179.9	179.916		-7	13.5	10.486	-9.8	8.5		-3.23733	3.51114	2.44448	-0.0282597	2.8947		-6.91779	144.385	-4.77779	19.7893		-8.51765	180.209	-6.01628	24.8769		-21.9372	197.556	-8.44526	27.1778		-15.1834	189.984	-7.25433	26.2433
5.12	179.726	179.874	179.926	179.9	179.833		-7	13.75	10.486	-9.8	8.5		-2.35545	0.912194	4.67444	-3.42837	5.12248		-7.8912	151.682	-5.16518	20.8145		-8.63168	182.299	-6.09434	25.1731		-21.961	197.172	-8.4343	27.1325		-15.1834	189.984	-7.25433	26.2433
5.13	179.638	179.962	179.841	180	179.833		-7.25	14	10.486	-9.8	8.5		-1.19149	1.22782	5.9495	-2.93631	4.07782		-8.64437	157.102	-5.45423	21.5765		-8.68985	183.366	-6.13416	25.3242		-21.9832	197.063	-8.43259	27.1223		-15.1834	189.984	-7.25433	26.2433
5.14	179.638	179.874	179.841	180	179.833		-7.25	14.25	10.486	-9.8	8.5		-1.23462	5.13754	4.00694	-2.74661	3.55553		-8.99204	159.547	-5.58497	21.9205		-7.6256	163.864	-5.40564	22.5604		-22.0054	196.207	-8.41612	26.9817		-15.1834	189.989	-7.25442	26.2441
5.15	179.638	179.786	179.841	179.9	179.916		-7.5	14.5	10.486	-9.8	8.5		-2.35218	7.19874	3.14641	-0.763421	0.990021		-8.99564	159.572	-5.58631	21.924		-7.06656	153.627	-5.02303	21.1095		-22.0272	196.04	-8.41564	26.9533		-15.1834	189.989	-7.25442	26.2441
5.16	179.638	179.786	179.841	179.9	179.916		-7.75	14.75	10.486	-10.08	8.5		-2.92901	6.28039	2.9309	0.657468	1.86588		-8.6423	157.087	-5.45345	21.5745		-7.32496	158.358	-5.19987	21.78		-22.0459	196.003	-8.41786	26.9458		-15.1834	189.989	-7.25442	26.2441
5.17	179.638	179.874	179.841	179.9	179.916		-7.75	15	10.731	-10.08	8.5		-2.13945	3.89684	4.00895	-2.74338	2.30382		-8.26927	154.425	-5.31133	21.2001		-7.45639	160.765	-5.28983	22.1211		-22.0628	196.049	-8.42183	26.9518		-15.1834	189.984	-7.25433	26.2433
5.18	179.55	179.962	179.841	179.9	179.833		-8	15.25	10.731	-10.08	8.5		-1.02164	2.76717	3.37822	-2.70469	4.82704		-8.4912	156.014	-5.39612	21.4235		-7.5225	161.975	-5.33508	22.2927		-22.0628	185.537	-8.10807	25.4596		-15.1834	189.984	-7.25433	26.2433
5.19	179.55	180.138	179.841	179.9	179.833		-8	15.5	10.976	-10.08	8.5		-1.08785	0.251044	4.54418	-2.85026	3.93011		-8.84271	158.501	-5.52901	21.7733		-8.10837	172.708	-5.7361	23.8139		-22.0769	190.902	-8.26741	26.23		-15.1834	189.984	-7.25433	26.2433
5.2	179.462	180.138	179.841	180	179.833		-8.25	15.75	10.976	-10.08	8.5		-0.397936	2.57614	3.64724	-0.892227	3.48167		-8.9526	159.271	-5.57022	21.8817		-7.87889	168.504	-5.57902	23.218		-22.1023	204.731	-8.68601	28.1856		-15.1834	189.989	-7.25442	26.2441
5.21	179.462	180.138	179.841	180	179.833		-8.25	16	10.976	-10.08	8.5		-0.678092	3.79484	3.41318	-1.45103	3.25743		-9.07597	160.132	-5.61629	22.0028		-8.31542	176.502	-5.87784	24.3516		-22.1123	200.586	-8.56419	27.596		-15.1834	189.989	-7.25442	26.2441
5.22	179.55	180.138	179.841	179.9	179.833		-8.25	16.25	10.976	-10.08	8.5		-2.6372	4.36965	3.10615	-2.07098	3.1453		-8.97871	159.453	-5.57998	21.9074		-8.0135	170.97	-5.67117	23.5675		-22.1205	198.49	-8.5029	27.2981		-15.1834	189.989	-7.25442	26.2441
5.23	179.55	180.138	179.841	179.799	179.833		-8.25	16.25	11.221	-10.08	8.75		-1.91366	3.41047	4.21244	-2.54181	4.74398		-8.90352	158.927	-5.55183	21.8333		-7.8616	168.187	-5.56719	23.1731		-22.1205	186.694	-8.15081	25.6238		-15.1834	189.989	-7.25442	26.2441
5.24	179.638	180.138	179.841	179.799	179.833		-8.25	16.25	11.221	-10.08	8.75		-3.37092	2.9334	3.52629	-2.76811	3.92462		-8.86118	158.63	-5.53595	21.7916		-7.7856	166.795	-5.51516	22.9758		-22.1312	202.95	-8.63467	27.9403		-15.1834	189.989	-7.25442	26.2441
5.25	179.638	180.138	179.841	179.799	179.916		-8.5	16.25	11.221	-10.08	8.75		-3.49248	2.63803	3.38416	-2.93008	1.21652		-8.62759	156.983	-5.44789	21.5598		-8.29928	176.207	-5.86679	24.3097		-22.1342	199.637	-8.53835	27.4633		-15.2564	190.755	-7.2877	26.3521
5.26	179.638	180.05	179.841	179.9	179.916		-8.5	16.5	11.221	-10.08	8.75		-2.47526	5.57503	3.12279	-0.676872	2.02133		-8.45524	155.757	-5.38243	21.3874		-8.03557	171.374	-5.68627	23.6248		-22.1354	198.015	-8.49068	27.2312		-15.2564	190.755	-7.2877	26.3521
5.27	179.638	179.962	179.841	179.9	179.916		-8.5	16.5	11.221	-10.08	8.75		-1.96667	5.94473	2.99584	-1.83725	2.42374		-8.35114	155.012	-5.34269	21.2827		-7.90294	168.944	-5.59549	23.2804		-22.1342	197.208	-8.46657	27.1163		-15.2564	190.75	-7.28761	26.3513
5.28	179.55	179.962	179.756	179.9	179.916		-8.75	16.5	11.221	-10.08	8.75		-0.989349	4.36076	4.963	-0.0842323	2.62494		-8.23964	154.211	-5.29995	21.1701		-7.83656	167.728	-5.55005	23.1081		-22.1312	196.795	-8.45386	27.0576		-15.2564	190.75	-7.28761	26.3513
5.29	179.55	180.05	179.756	179.799	179.833		-8.75	16.75	11.221	-10.08	8.75		-1.12581	2.7249	4.04159	-1.49246	5.03926		-7.59922	149.53	-5.05075	20.5121		-7.80337	167.12	-5.52733	23.0219		-22.1257	196.961	-8.45498	27.091		-15.2564	190.75	-7.28761	26.3513
5.3	179.55	180.138	179.756	179.799	179.833		-9	16.75	11.221	-10.08	8.75		-2.29004	0.855531	3.35539	-2.67771	4.079		-7.92598	151.936	-5.17872	20.8502		-7.20898	156.234	-5.1205	21.4791		-22.119	196.532	-8.44349	27.0228		-15.2564	190.75	-7.28761	26.3513
5.31	179.462	180.138	179.671	179.799	179.833		-9	17	11.221	-10.08	8.75		0.0248518	3.03261	5.17906	-5.36004	3.5989		-8.7837	158.085	-5.50682	21.7149		-7.4559	160.756	-5.28949	22.1199		-22.1095	196.896	-8.44939	27.0863		-15.2564	190.755	-7.2877	26.3521
5.32	179.462	180.05	179.671	179.799	179.916		-9	17	11.466	-10.08	8.75		-0.520794	4.73422	5.49431	-4.38339	1.04504		-8.83214	158.426	-5.52504	21.7629		-7.58083	163.044	-5.375	22.4442		-22.0991	196.391	-8.43609	27.0042		-15.2564	190.755	-7.2877	26.3521
5.33	179.462	180.05	179.671	179.799	179.916		-9	17	11.466	-10.08	8.75		-0.793617	3.78895	4.16411	-2.19704	1.93559		-8.8396	158.479	-5.52784	21.7702		-7.07086	153.706	-5.02597	21.1207		-22.1003	185.968	-8.12477	25.5255		-15.2564	190.755	-7.2877	26.3521
5.34	179.462	179.962	179.756	179.799	179.916		-9	17	11.466	-10.08	8.75		-0.930029	4.99278	1.98456	-2.57775	2.38087		-8.24184	154.227	-5.3008	21.1723		-7.90456	168.974	-5.59659	23.2846		-22.0894	191.298	-8.27866	26.294		-15.2564	190.75	-7.28761	26.3513
5.35	179.55	179.962	179.841	179.799	179.916		-9	17	11.466	-10.08	8.75		-2.81727	3.95959	0.548455	-3.09777	2.6035		-8.2651	154.395	-5.30973	21.1958		-7.80377	167.127	-5.5276	23.0229		-22.0758	193.435	-8.34434	26.5851		-15.2564	190.75	-7.28761	26.3513
5.36	179.55	180.05	179.841	179.799	179.916		-9	17	11.711	-10.08	8.75		-2.05779	1.43926	3.16192	-1.06118	2.71482		-7.66326	150.005	-5.07597	20.5788		-8.33484	176.858	-5.89113	24.402		-22.0758	184.625	-8.08232	25.3312		-15.2564	190.75	-7.28761	26.3513
5.37	179.55	180.05	179.756	179.799	179.916		-9	17.25	11.711	-10.08	8.75		-1.67805	3.23429	5.45397	0.0535864	2.77048		-7.98977	152.401	-5.2035	20.9156		-8.6261	182.197	-6.09052	25.1586		-22.0418	201.101	-8.56777	27.675		-15.2564	190.75	-7.28761	26.3513
5.38	179.55	180.05	179.671	179.799	179.916		-9	17.25	11.711	-10.08	8.75		-1.48819	3.12032	6.78889	-1.67673	2.79831		-8.56912	156.568	-5.42573	21.5015		-8.77058	184.845	-6.18943	25.534		-22.0228	198.34	-8.48411	27.2786		-15.2564	190.75	-7.28761	26.3513
5.39	179.55	180.05	179.671	179.699	179.916		-9	17.25	11.711	-10.08	8.75		-1.39325	3.0116	4.77557	-3.02592	2.81222		-8.72754	157.69	-5.48565	21.6592		-7.75527	166.239	-5.4944	22.897		-22.0003	197.416	-8.44977	27.1591		-15.2564	190.75	-7.28761	26.3513
5.4	179.55	179.962	179.671	179.699	179.916		-9.25	17.25	11.711	-10.08	8.75		-2.44179	4.7697	3.86871	-5.7742	2.81918		-8.5531	156.454	-5.41965	21.4855		-7.21343	156.316	-5.12354	21.4906		-21.9758	197.002	-8.43119	27.1093		-15.2564	190.75	-7.28761	26.3513
5.41	179.55	179.962	179.756	179.699	179.916		-9.25	17.25	11.956	-10.08	8.75		-1.88808	3.86987	2.9205	-2.98548	2.82266		-8.44329	155.672	-5.37788	21.3754		-7.48652	161.316	-5.31045	22.1993		-21.9515	195.917	-8.40029	26.9394		-15.2564	190.75	-7.28761	26.3513
5.42	179.55	179.962	179.756	179.699	179.916		-9.25	17.25	11.956	-10.08	8.75		-1.61124	3.24613	3.0812	-3.58309	2.8244		-7.82754	151.215	-5.14035	20.7489		-7.62475	163.848	-5.40506	22.5582		-21.9536	185.169	-8.08045	25.4112		-15.2564	190.75	-7.28761	26.3513
5.43	179.55	179.962	179.756	179.699	179.916		-9.25	17.25	12.201	-10.08	8.75		-1.47281	3.11406	4.95894	-2.01921	2.82527		-8.07602	153.028	-5.2369	21.0038		-8.81281	185.62	-6.21834	25.6437		-21.9298	190.398	-8.22945	26.1655		-15.2564	190.75	-7.28761	26.3513
5.44	179.55	179.962	179.756	179.599	179.916		-9.25	17.25	12.201	-10.08	8.75		-1.4036	3.04141	4.11268	-5.01202	2.8257		-8.18498	153.817	-5.27893	21.1146		-8.35701	177.265	-5.90631	24.4596		-21.9298	183.019	-8.01267	25.1065		-15.2564	190.75	-7.28761	26.3513
5.45	179.462	179.962	179.756	179.599	180		-9.25	17.25	12.446	-10.08	8.75		0.450041	3.00357	5.3065	-2.82968	0.512193		-8.23581	154.184	-5.29848	21.1662		-8.66607	182.93	-6.11788	25.2625		-21.9024	188.24	-8.16571	25.8446		-15.2564	190.75	-7.28761	26.3513
5.46	179.462	179.962	179.756	179.599	180		-9.25	17.25	12.446	-10.08	8.75		-0.326231	2.98429	4.31694	-1.2761	1.52286		-8.26035	154.36	-5.30791	21.191		-8.31096	176.421	-5.87479	24.34		-21.9024	182.228	-7.98645	24.9901		-15.2564	190.75	-7.28761	26.3513
5.47	179.462	179.962	179.841	179.599	180		-9.25	17.25	12.446	-10.08	8.75		-0.714368	2.97456	1.8494	-2.80482	2.02819		-8.2724	154.447	-5.31253	21.2032		-8.67271	183.051	-6.12243	25.2797		-21.8427	198.672	-8.46898	27.3242		-15.2564	190.751	-7.28763	26.3515
5.48	179.462	179.962	179.926	179.5	180		-9.25	17.25	12.691	-10.08	8.75		-0.908436	2.96967	1.7101	-3.57064	2.28086		-8.27837	154.49	-5.31482	21.2093		-8.34423	177.03	-5.89756	24.4264		-21.8427	185.806	-8.08489	25.498		-15.2564	190.751	-7.28763	26.3515
5.49	179.462	180.05	179.926	179.5	180		-9.25	17.25	12.691	-10.08	8.75		-1.00547	1.10324	2.47313	-4.01265	2.4072		-8.28135	154.511	-5.31596	21.2123		-8.74671	184.408	-6.17309	25.472		-21.8079	190.27	-8.21035	26.1411		-15.2564	190.751	-7.28763	26.3515
5.5	179.462	180.05	179.841	179.5	180		-9.25	17.25	12.691	-9.8	8.75		-1.05399	1.91542	5.4196	-2.37298	2.47036		-8.28283	154.522	-5.31653	21.2138		-9.46525	197.583	-6.66502	27.3391		-21.774	192.088	-8.26194	26.3922		-15.2564	190.751	-7.28763	26.3515
5.51	179.462	180.05	179.756	179.399	180.084		-9.25	17.25	12.691	-9.8	8.75		-1.07825	2.4215	6.55577	-1.12259	0.188207		-8.66155	157.223	-5.46073	21.5936		-8.85493	186.392	-6.24718	25.7531		-21.7385	192.984	-8.28423	26.5178		-15.2564	190.751	-7.28763	26.3515
5.52	179.462	180.05	179.756	179.399	180.084		-9.25	17.25	12.691	-9.52	8.75		-1.09038	2.58641	4.69986	-0.928991	1.21456		-8.50942	156.143	-5.40305	21.4418		-7.95297	169.861	-5.62973	23.4103		-21.7014	193.344	-8.28985	26.5684		-15.2564	190.751	-7.28763	26.3515
5.53	179.374	180.05	179.756	179.399	180.084		-9.25	17.25	12.691	-9.24	8.75		0.722589	2.66357	3.84948	-2.99847	1.72774		-8.41827	155.493	-5.36834	21.3503		-7.46067	160.843	-5.29276	22.1323		-21.7014	183.192	-7.9868	25.1271		-15.2564	190.752	-7.28765	26.3516
5.54	179.374	180.138	179.841	179.399	180.084		-9.25	17.25	12.936	-8.96	8.75		-0.074019	0.828957	2.89977	-5.96578	1.98433		-8.36847	155.137	-5.34932	21.3002		-7.76458	166.409	-5.50077	22.9212		-21.6598	188.384	-8.13272	25.8746		-15.2564	190.752	-7.28765	26.3516
5.55	179.374	180.138	179.841	179.299	180.084		-9.25	17.25	12.936	-8.68	8.75		-0.472324	1.66523	3.07541	-5.78652	2.11263		-8.34246	154.95	-5.33937	21.274		-7.91716	169.205	-5.60521	23.3173		-21.6598	181.29	-7.92327	24.8599		-15.2564	190.752	-7.28765	26.3516
5.56	179.374	180.226	179.841	179.199	180.167		-9.25	17.25	12.936	-8.4	8.75		-0.671475	0.273681	3.53993	-3.72066	-0.136981		-8.68869	157.415	-5.47099	21.6206		-9.09081	190.717	-6.40867	26.366		-21.6629	179.455	-7.86795	24.6021		-15.2564	190.752	-7.28765	26.3516
5.57	179.286	180.226	179.756	179.098	180.251		-9.25	17.25	12.936	-8.12	8.75		1.04798	1.28453	5.63707	-2.27236	-1.40809		-8.5388	156.352	-5.41422	21.4712		-8.65172	182.666	-6.10806	25.2252		-21.6259	185.463	-8.03833	25.4672		-15.2564	190.752	-7.28765	26.3516
5.58	179.286	180.226	179.756	179.199	180.251		-9.25	17.25	13.181	-7.84	8.75		0.204613	1.85477	5.91964	-3.66138	0.123765		-8.75906	157.912	-5.49754	21.6905		-8.42436	178.499	-5.95241	24.6346		-21.6288	181.269	-7.91079	24.88		-15.2564	190.755	-7.2877	26.3521
5.59	179.198	180.226	179.756	179.299	180.251		-9.25	17.25	13.181	-7.56	8.75		1.60196	2.07578	4.45573	-4.41253	0.88968		-8.59681	156.765	-5.43623	21.5291		-7.72742	165.729	-5.47534	22.8247		-21.6288	179.084	-7.8515	24.5508		-15.2564	190.76	-7.28779	26.3529
5.6	179.198	180.314	179.756	179.399	180.251		-9.25	17.25	13.181	-7.56	8.75		0.597544	0.296651	4.2725	-2.9813	1.27267		-8.49452	156.037	-5.39738	21.4268		-8.47724	179.468	-5.98861	24.7719		-21.5845	184.231	-8.00014	25.278		-15.2564	190.76	-7.28779	26.3529
5.61	179.198	180.402	179.756	179.5	180.251		-9.25	17.25	13.426	-7.28	8.75		0.095335	-0.706777	5.26123	-1.83272	1.46417		-8.43721	155.628	-5.37556	21.3693		-8.33426	176.848	-5.89073	24.4005		-21.5416	188.251	-8.1149	25.8462		-15.2564	190.76	-7.28779	26.3529
5.62	179.111	180.489	179.756	179.599	180.251		-9.25	17.25	13.426	-7	8.5		1.66325	-1.29519	4.44679	-1.29735	-0.10242		-8.73468	157.74	-5.48835	21.6663		-8.26228	175.529	-5.84146	24.2136		-21.4973	190.344	-8.1713	26.1427		-15.2564	190.76	-7.28779	26.3529
5.63	179.111	180.489	179.841	179.699	180.251		-9.25	17.25	13.671	-6.72	8.5		0.744131	0.192699	3.42784	-1.18636	0.740429		-8.84239	158.498	-5.52889	21.773		-8.76485	184.741	-6.18551	25.5191		-21.4973	181.339	-7.9025	24.864		-15.2564	190.76	-7.28779	26.3529
5.64	179.023	180.489	179.926	179.699	180.251		-9.25	17	13.671	-6.44	8.5		2.1036	-0.313699	1.25328	-5.30643	0.861501		-8.89149	158.843	-5.54732	21.8215		-8.51011	180.071	-6.01112	24.8573		-21.4483	186.741	-8.05359	25.6416		-11.2469	149.374	-5.47779	20.5141
5.65	178.935	180.577	179.926	179.699	180.251		-9.25	17	13.671	-6.16	8.5		2.89927	-1.26935	2.46912	-5.59132	1.0202		-8.72248	157.654	-5.48375	21.6542		-9.43646	197.055	-6.64531	27.2643		-21.3975	189.878	-8.1369	26.0974		-11.2469	149.374	-5.47779	20.5141
5.66	178.935	180.577	179.926	179.599	180.334		-9.25	16.75	13.671	-5.88	8.5		1.59401	-1.22428	3.01978	-3.73987	-0.702995		-8.24579	154.256	-5.30231	21.1763		-9.44605	197.231	-6.65188	27.2892		-21.3975	180.769	-7.86947	24.7892		-11.2469	149.374	-5.47779	20.5141
5.67	178.847	180.577	179.841	179.599	180.334		-9	16.5	13.671	-5.6	8.25		3.85642	-1.18301	5.42911	-2.43328	-1.12658		-8.69805	157.481	-5.47453	21.63		-8.95764	188.275	-6.31749	26.02		-21.3527	185.74	-8.01217	25.493		-11.2469	149.374	-5.47779	20.5141
5.68	178.847	180.489	179.756	179.699	180.334		-9	16.25	13.671	-5.32	8.25		2.20657	0.643353	6.6732	-2.08089	-0.115947		-8.224	154.099	-5.29395	21.1542		-8.70006	183.553	-6.14115	25.3508		-21.3563	179.977	-7.83651	24.6873		-11.2469	149.383	-5.47794	20.5154
5.69	178.847	180.402	179.756	179.799	180.334		-8.75	16	13.671	-5.04	8		2.47764	1.59949	4.90341	-3.67504	-0.866754		-7.83427	151.265	-5.14298	20.7558		-7.99245	170.584	-5.65675	23.5128		-21.3563	177.543	-7.76771	24.3294		-11.3511	150.443	-5.52461	20.665
5.7	178.935	180.402	179.756	179.799	180.334		-8.5	15.75	13.916	-4.76	8		0.812185	0.261994	5.29163	-2.73826	-0.00938851		-6.6984	142.687	-4.68797	19.5509		-7.60062	163.406	-5.38855	22.4955		-21.3029	182.933	-7.92107	25.0952		-11.3511	150.443	-5.52461	20.665
5.71	179.023	180.402	179.841	179.799	180.334		-8.25	15.5	13.916	-4.48	7.75		-0.11845	-0.364719	2.51623	-4.05822	-0.847427		-6.07066	137.703	-4.42502	18.8515		-7.95616	169.919	-5.63191	23.4186		-21.3029	178.151	-7.77936	24.4126		-11.4543	151.494	-5.57082	20.8132
5.72	179.023	180.314	179.841	179.9	180.334		-8	15	14.161	-4.2	7.5		1.13736	0.00993129	4.55574	-2.97157	-1.2948		-6.539	141.44	-4.62207	19.3758		-8.67586	183.109	-6.12458	25.2879		-21.2519	183.59	-7.9348	25.1842		-11.4543	151.494	-5.57082	20.8132
5.73	179.023	180.226	179.841	179.9	180.334		-7.5	14.75	14.161	-3.92	7.5		2.87931	1.33082	4.28657	-2.39093	-0.276588		-6.77224	143.261	-4.71831	19.6315		-9.0754	190.434	-6.39811	26.326		-21.2519	178.143	-7.77223	24.4104		-11.5564	152.532	-5.61651	20.9596
5.74	179.023	180.138	179.926	179.9	180.251		-7.25	14.25	14.406	-3.64	7.25		2.69033	0.936886	3.24942	-2.15224	0.802528		-5.73482	134.95	-4.28028	18.4654		-9.26863	193.978	-6.53041	26.8281		-21.1996	183.569	-7.92684	25.181		-11.6572	153.558	-5.66161	21.1043
5.75	179.111	180.05	179.926	179.9	180.251		-7	14	14.406	-3.64	7		0.794844	1.84268	3.32279	-2.02858	-0.422038		-5.74728	135.054	-4.2857	18.4799		-8.88941	187.024	-6.27078	25.8427		-21.1996	177.923	-7.75828	24.3791		-11.6572	153.558	-5.66161	21.1043
5.76	179.286	179.962	179.926	180	180.167		-6.5	13.5	14.406	-3.36	6.75		-0.973822	1.46871	3.69602	-4.08407	0.795697		-6.30527	139.589	-4.52439	19.1161		-9.70453	201.972	-6.82885	27.9611		-21.1996	176.306	-7.70999	24.1494		-11.7565	154.539	-5.70557	21.2422
5.77	179.374	179.874	179.926	180.1	180.167		-6.25	13.25	14.406	-3.08	6.5		-1.33095	2.29661	3.56893	-5.24409	-0.373672		-6.07355	137.726	-4.42625	18.8547		-9.18225	192.394	-6.47127	26.6037		-21.1996	175.886	-7.69747	24.0898		-11.8543	155.535	-5.74935	21.3826
5.78	179.462	179.874	179.926	180.1	180.167		-5.75	12.75	14.406	-3.08	6.25		-0.51141	0.162277	3.49778	-5.62538	-0.99692		-6.75953	143.162	-4.7131	19.6176		-8.90232	187.261	-6.27962	25.8763		-21.1996	175.78	-7.6943	24.0748		-11.9504	156.52	-5.79248	21.5216
5.79	179.462	179.786	179.841	180.1	180.167		-5.25	12.5	14.406	-2.8	6		1.63752	1.74748	5.69975	-4.08217	-1.34543		-6.40082	140.349	-4.56447	19.2227		-8.75839	184.622	-6.18109	25.5023		-21.2035	176.277	-7.7064	24.1555		-12.0447	157.48	-5.8347	21.6571
5.8	179.462	179.786	179.841	180.1	180.084		-5	12	14.406	-2.52	5.75		1.65204	-0.0835795	4.69344	-1.11737	0.358367		-6.19502	138.706	-4.47786	18.9922		-8.68556	183.287	-6.13122	25.3131		-21.2072	176.845	-7.72024	24.2476		-12.137	158.421	-5.87604	21.7898
5.81	179.462	179.698	179.841	180.1	180.084		-4.5	11.5	14.406	-2.24	5.5		2.77333	0.650448	3.95369	-1.36272	-0.612109		-6.23248	139.007	-4.4937	19.0344		-8.07555	172.107	-5.71364	23.7286		-21.1539	180.575	-7.82912	24.7614		-12.2272	159.34	-5.91644	21.9195
5.82	179.55	179.611	179.841	180.1	180.084		-4.25	11.25	14.406	-1.96	5.25		0.455008	2.10219	3.82256	-1.7286	-1.13523		-6.21225	138.845	-4.48515	19.0116		-8.31457	176.487	-5.87726	24.3494		-21.1539	176.843	-7.71902	24.227		-12.3152	160.241	-5.95589	22.0465
5.83	179.638	179.523	179.841	180	180		-3.75	10.75	14.651	-1.96	5		0.293951	1.99056	5.09463	-4.03639	0.514078		-7.14869	146.149	-4.87126	20.0371		-8.43297	178.657	-5.95831	24.6569		-21.15	176.117	-7.69511	24.1295		-12.4008	161.113	-5.99422	22.1696
5.84	179.726	179.523	179.841	180	180		-3.5	10.5	14.651	-1.68	4.75		-0.962464	1.27172	4.41288	-3.18185	-0.515499		-6.90042	144.251	-4.77071	19.7705		-8.49181	179.735	-5.99859	24.8098		-21.0914	181.825	-7.85352	24.9523		-12.4839	161.96	-6.03142	22.289
5.85	179.814	179.435	179.841	180.1	180		-3	10	14.651	-1.4	4.75		-0.592566	1.61112	4.28704	-4.88513	0.316326		-7.59925	149.531	-5.05076	20.5121		-9.04528	189.882	-6.37749	26.2477		-21.0914	176.948	-7.71216	24.246		-12.5643	162.78	-6.06744	22.4048
5.86	179.814	179.435	179.841	180.1	180		-2.5	9.5	14.651	-1.12	4.5		1.33154	0.0706133	4.012	-3.75103	-0.654169		-6.37714	140.161	-4.55456	19.1963		-8.82992	185.933	-6.23005	25.6881		-21.0954	175.756	-7.67734	24.0757		-12.6419	163.571	-6.10218	22.5164
5.87	179.814	179.347	179.841	180.1	180.084		-2.25	9.25	14.651	-0.84	4.25		1.23364	2.12813	3.87692	-1.06612	-3.14845		-7.46793	148.553	-4.99882	20.3748		-8.72009	183.92	-6.15486	25.4028		-21.0954	175.29	-7.6645	24.0063		-12.6419	163.571	-6.10218	22.5164
5.88	179.902	179.259	179.841	180.1	180.084		-2	9	14.651	-0.56	4.25		-0.616301	3.22854	3.81003	-3.48503	-1.1872		-7.21773	146.673	-4.89901	20.1106		-8.66469	182.904	-6.11694	25.2589		-21.0993	175.845	-7.67761	24.0975		-12.7165	164.332	-6.1356	22.6237
5.89	179.902	179.259	179.841	180.1	180.084		-1.5	8.75	14.651	-0.28	4		1.27586	2.11979	3.77675	-2.96664	-1.60646		-7.23679	146.817	-4.90665	20.1308		-8.63687	182.394	-6.0979	25.1866		-21.0993	175.34	-7.66573	24.0156		-12.7881	165.063	-6.16765	22.7268
5.9	179.902	179.347	179.841	180.1	180.084		-1.25	8.25	14.651	0	3.75		1.162	-1.33827	3.76015	-2.6754	-1.84409		-7.30023	147.295	-4.93205	20.1981		-8.62294	182.139	-6.08836	25.1504		-21.0954	175.393	-7.66623	24.0251		-12.7881	165.063	-6.16765	22.7268
5.91	179.902	179.347	179.841	180.1	180.084		-1	8	14.651	0.28	3.5		1.12309	-0.304731	3.75186	-4.68796	-2.00345		-6.4845	141.011	-4.5994	19.3156		-8.61597	182.011	-6.08358	25.1323		-21.0396	179.69	-7.78789	24.6314		-12.8564	165.759	-6.19824	22.8251
5.92	179.902	179.347	179.841	180.1	180.084		-0.5	7.75	14.651	0.28	3.25		2.21769	0.155424	3.74772	-3.69628	-2.1194		-6.05269	137.557	-4.41735	18.831		-8.61248	181.947	-6.08119	25.1232		-21.0396	176.109	-7.68127	24.1217		-12.9213	166.422	-6.22731	22.9185
5.93	179.902	179.347	179.756	180.201	180.084		-0.25	7.5	14.651	0.56	3		1.70503	0.360269	5.95129	-3.20405	-2.21348		-5.96808	136.869	-4.38113	18.7345		-8.61073	181.915	-6.08	25.1187		-21.0396	175.136	-7.65229	23.9832		-12.9827	167.048	-6.25482	23.0069
5.94	179.989	179.259	179.756	180.201	180.084		0	7.25	14.651	0.84	2.75		-0.352286	2.09093	4.98685	-0.850209	-2.2965		-5.94691	136.696	-4.37203	18.7102		-8.60986	181.899	-6.0794	25.1164		-21.0436	175.369	-7.65684	24.0258		-13.0405	167.638	-6.28071	23.0901
5.95	179.989	179.171	179.756	180.201	180		0.25	7	14.896	1.12	2.5		0.340176	3.04649	5.52467	-1.64822	-0.338907		-5.95395	136.754	-4.37506	18.7183		-8.03465	171.357	-5.68564	23.6224		-21.0436	174.969	-7.64712	23.9619		-13.0946	168.189	-6.30491	23.1678
5.96	179.989	179.171	179.841	180.201	180		0.5	6.5	14.896	1.12	2.25		0.704439	0.985662	2.67577	-2.04273	-1.29821		-6.80577	143.521	-4.73205	19.6679		-8.2927	176.086	-5.86228	24.2926		-21.0436	174.864	-7.64459	23.9451		-13.1448	168.701	-6.32739	23.2401
5.97	179.902	179.259	179.841	180.201	180		0.75	6.5	14.896	1.12	2		2.72363	0.264204	3.38887	-4.35199	-1.81455		-7.32608	147.49	-4.94238	20.2254		-8.95011	188.137	-6.31234	26.0004		-21.0396	175.197	-7.65157	24.0001		-13.191	169.172	-6.34807	23.3064
5.98	179.902	179.347	179.841	180.301	180		1	6.25	14.896	1.4	1.75		2.04817	-1.34256	3.78253	-3.53199	-2.10845		-7.52474	148.977	-5.02133	20.4343		-9.31403	194.81	-6.56149	26.9461		-21.0396	174.905	-7.64478	23.9525		-13.2332	169.601	-6.36694	23.3671
5.99	179.814	179.347	179.841	180.301	180		1.25	6	14.896	1.4	1.5		3.5475	-0.410905	3.80252	-3.12213	-2.29054		-5.73193	134.926	-4.27902	18.462		-8.99783	189.012	-6.34501	26.1244		-21.0396	174.829	-7.643	23.9401		-13.2711	169.989	-6.38394	23.4218
6	179.814	179.347	179.841	180.301	180		1.5	5.75	14.896	1.68	1.25		2.6121	-0.0366089	3.80748	-0.809779	-2.41632		-5.83603	135.787	-4.32422	18.5827		-8.83417	186.011	-6.23296	25.6992		-21.0436	175.23	-7.65305	24.0047		-13.3049	170.333	-6.39904	23.4703
6.01	179.814	179.347	179.756	180.301	179.916		1.75	5.5	14.896	1.68	0.75		2.16245	0.138716	6.04628	-1.62782	-1.91137		-5.77234	135.261	-4.2966	18.509		-8.7511	184.488	-6.1761	25.4834		-21.0436	174.933	-7.64615	23.9564		-13.3342	170.633	-6.4122	23.5126
6.02	179.814	179.347	179.756	180.201	179.916		2	5.25	14.896	1.96	0.5		1.95565	0.206389	5.06399	-4.14414	-2.19583		-5.95821	136.789	-4.37689	18.7232		-8.70929	183.722	-6.14747	25.3747		-21.0436	174.855	-7.64434	23.9438		-13.3592	170.888	-6.42339	23.5486
6.03	179.902	179.347	179.841	180.201	179.916		2.25	5	15.141	1.96	0.25		0.0512453	0.223044	3.51445	-3.42737	-2.37449		-6.11916	138.095	-4.44567	18.9065		-8.11642	172.856	-5.74161	23.8348		-21.0396	175.203	-7.6517	24.001		-13.3958	171.262	-6.43977	23.6013
6.04	179.902	179.347	179.841	180.201	179.916		2.5	5	15.141	1.96	0		0.82017	1.22762	3.6724	-3.06988	-2.495		-6.23462	139.024	-4.49461	19.0368		-8.36298	177.374	-5.9104	24.4751		-21.0396	174.907	-7.64481	23.9528		-13.4072	171.379	-6.4449	23.6178
6.05	179.902	179.347	179.841	180.201	179.916		2.75	4.75	15.141	2.24	-0.25		1.22266	0.719576	4.15241	-0.784025	-2.5877		-6.32057	139.711	-4.53082	19.1332		-9.5271	198.718	-6.70737	27.4999		-21.0436	175.139	-7.65093	23.9899		-13.4141	171.449	-6.44799	23.6278
6.06	179.814	179.347	179.841	180.201	179.916		3	4.5	15.141	2.24	-0.5		3.26097	0.447058	4.01862	-1.6148	-2.66603		-5.80366	135.52	-4.31019	18.5453		-9.13862	191.594	-6.4414	26.4903		-21.0436	174.909	-7.64558	23.9524		-13.4164	171.472	-6.44902	23.6311
6.07	179.726	179.435	179.841	180.201	179.916		3	4.25	15.141	2.52	-0.75		3.31808	-1.3603	3.94797	-2.02575	-2.7376		-6.06791	137.681	-4.42384	18.8483		-8.93471	187.855	-6.30179	25.9604		-21.0436	174.849	-7.6442	23.9428		-13.4186	171.495	-6.45001	23.6343
6.08	179.726	179.523	179.841	180.201	179.916		3.25	4.25	15.141	2.52	-1		2.73956	-1.40594	3.91181	-2.23601	-2.80666		-6.27807	139.372	-4.51293	19.0856		-8.83062	185.946	-6.23054	25.69		-21.0396	175.215	-7.65198	24.003		-13.4251	171.563	-6.45297	23.6439
6.09	179.726	179.523	179.841	180.1	179.916		3.5	4	15.141	2.8	-1.25		2.46833	-0.825766	3.89354	-2.34032	-2.87496		-5.77836	135.311	-4.29921	18.5159		-8.77809	184.983	-6.19457	25.5535		-21.0396	174.91	-7.64489	23.9533		-13.4359	171.676	-6.4579	23.6599
6.1	179.638	179.523	179.841	180.1	179.916		3.75	3.75	15.141	3.08	-1.5		4.16978	-0.599816	3.88437	-2.39231	-2.9434		-6.14959	138.341	-4.4586	18.9409		-8.75171	184.5	-6.17651	25.485		-21.0396	174.83	-7.64303	23.9403		-13.4509	171.834	-6.46477	23.6821
6.11	179.638	179.523	179.841	180	179.916		4	3.5	15.141	3.08	-1.75		3.33544	-0.460137	3.87977	-2.41827	-3.01244		-5.75179	135.091	-4.28767	18.4851		-8.73849	184.257	-6.16746	25.4506		-21.0396	174.81	-7.64256	23.9371		-13.4702	172.036	-6.47355	23.7106
6.12	179.638	179.523	179.841	180	179.916		4.25	3.5	15.141	3.36	-2		2.93631	0.552794	3.87746	-2.43123	-3.08233		-6.03889	137.445	-4.41145	18.8153		-8.73188	184.136	-6.16293	25.4334		-21.0396	174.805	-7.64244	23.9362		-13.4936	172.281	-6.4842	23.7451
6.13	179.638	179.523	179.841	180	179.916		4.5	3.25	15.141	3.36	-2.25		2.75477	0.0681641	3.87631	-2.43772	-3.15321		-6.30364	139.576	-4.5237	19.1142		-8.72857	184.075	-6.16067	25.4248		-21.0396	174.804	-7.64241	23.936		-13.5209	172.567	-6.49668	23.7856
6.14	179.638	179.523	179.841	180.1	179.916		4.75	3	15.141	3.64	-2.5		2.68204	-0.169125	3.87573	-0.334839	-3.22516		-5.84392	135.852	-4.32763	18.5918		-8.72691	184.045	-6.15954	25.4205		-21.0396	174.804	-7.64241	23.936		-13.5522	172.895	-6.51093	23.8318
6.15	179.638	179.611	179.841	180.201	179.916		5	2.75	15.141	3.64	-2.75		2.66371	-2.00238	3.87545	-1.25531	-3.29823		-6.18793	138.649	-4.47486	18.9842		-8.72608	184.03	-6.15897	25.4184		-21.0396	174.803	-7.64241	23.936		-13.5872	173.262	-6.52691	23.8836
6.16	179.638	179.611	179.841	180.201	179.916		5.25	2.75	15.141	3.92	-3.25		2.67257	-0.364101	3.8753	-1.70976	-4.8655		-6.442	140.675	-4.58168	19.2685		-8.72567	184.022	-6.15869	25.4173		-21.0396	174.803	-7.6424	23.936		-13.6259	173.667	-6.54453	23.9407
6.17	179.726	179.611	179.841	180.1	179.916		5.5	2.5	15.141	4.2	-3.5		0.876004	-0.516454	3.87523	-1.94404	-4.22925		-5.85651	135.955	-4.33308	18.6063		-8.72546	184.018	-6.15854	25.4168		-21.0355	175.278	-7.6527	24.0139		-13.668	174.108	-6.56374	24.003
6.18	179.726	179.611	179.841	180	179.833		5.75	2.5	15.141	4.2	-3.75		1.69884	0.356362	3.87519	-2.06002	-1.84214		-5.75426	135.111	-4.28874	18.488		-8.72536	184.017	-6.15847	25.4165		-21.0355	174.908	-7.64409	23.9536		-13.762	175.093	-6.60659	24.142
6.19	179.638	179.698	179.841	180	179.749		6	2.25	15.141	4.2	-4.25		3.94733	-1.85825	3.87518	-0.0118373	-2.04921		-6.12493	138.142	-4.44812	18.913		-8.72531	184.016	-6.15844	25.4164		-21.0355	174.81	-7.64181	23.9377		-13.8135	175.633	-6.63008	24.2181
6.2	179.55	179.698	179.841	180.1	179.749		6.25	2	15.141	4.48	-4.5		5.20554	-1.3869	3.87517	-0.95946	-2.70565		-5.83208	135.754	-4.32251	18.5781		-8.72528	184.015	-6.15842	25.4163		-21.0355	174.785	-7.64123	23.9337		-13.8678	176.205	-6.65489	24.2989
6.21	179.55	179.786	179.841	180.201	179.749		6.5	1.75	15.141	4.48	-4.75		4.14959	-2.79953	3.87516	0.686584	-3.08797		-5.73726	134.971	-4.28134	18.4682		-8.72527	184.015	-6.15841	25.4163		-21.0355	174.779	-7.64109	23.9327		-13.9839	177.428	-6.70794	24.4715
6.22	179.55	179.786	179.841	180.201	179.666		6.75	1.5	15.141	4.48	-5.25		3.63964	-2.07732	3.87516	-0.480245	-2.69471		-6.10354	137.969	-4.43903	18.8888		-8.72526	184.015	-6.15841	25.4162		-21.0312	175.278	-7.65194	24.0148		-14.0454	178.072	-6.73596	24.5624
6.23	179.55	179.786	179.841	180.201	179.666		7	1.5	15.141	4.48	-5.5		3.4027	-0.666625	3.87516	-1.04902	-3.05624		-5.79428	135.442	-4.30613	18.5344		-8.72526	184.015	-6.1584	25.4162		-21.0312	174.888	-7.64286	23.9511		-14.1089	178.737	-6.7649	24.6563
6.24	179.55	179.698	179.841	180.201	179.749		7.25	1.25	15.141	4.76	-5.5		3.30227	0.66382	3.87516	-1.34645	-3.92006		-6.22215	138.924	-4.48934	19.0228		-8.72526	184.015	-6.1584	25.4162		-21.0269	175.485	-7.65596	24.0492		-14.2412	180.13	-6.82531	24.853
6.25	179.55	179.698	179.841	180.201	179.749		7.75	1	15.141	4.76	-5.75		4.36609	-0.21231	3.87516	-1.49283	-3.86755		-5.88519	136.191	-4.34546	18.6394		-8.72526	184.015	-6.1584	25.4162		-21.0269	174.925	-7.64294	23.958		-14.3095	180.847	-6.85648	24.9541
6.26	179.55	179.698	179.841	180.201	179.749		8	0.5	15.141	5.04	-6.25		3.83805	-1.9217	3.87516	0.539807	-5.43057		-7.23882	146.832	-4.90747	20.133		-8.72526	184.015	-6.1584	25.4162		-21.0269	174.773	-7.63939	23.9332		-14.3095	180.82	-6.85602	24.9499
6.27	179.638	179.698	179.926	180.1	179.749		8.25	0.25	15.141	5.04	-6.5		1.77304	-1.63793	1.64348	3.45593	-4.73835		-7.13445	146.041	-4.86553	20.0219		-8.72526	184.015	-6.1584	25.4162		-21.0269	174.734	-7.63849	23.9268		-14.3792	181.55	-6.88776	25.0529
6.28	179.726	179.698	179.926	180	179.666		8.5	0.25	15.141	5.32	-6.75		0.642624	-0.47319	2.61818	1.23985	-2.23732		-7.81962	151.157	-5.13726	20.7407		-8.72526	184.015	-6.1584	25.4162		-21.0269	174.724	-7.63826	23.9252		-14.5216	183.042	-6.95266	25.2634
6.29	179.726	179.698	179.926	180	179.583		8.75	0	15.141	5.32	-7		1.79854	-0.961392	3.27108	0.221914	-0.864604		-7.52254	148.96	-5.02046	20.432		-9.26364	193.886	-6.52699	26.8152		-21.0225	175.228	-7.64918	24.0081		-14.594	183.801	-6.98567	25.3705
6.3	179.726	179.698	179.926	180	179.583		9	-0.25	15.141	5.32	-7.5		2.39454	-1.10995	3.45012	-0.77215	-3.90704		-6.58407	141.794	-4.64076	19.4255		-9.02885	189.581	-6.36625	26.205		-21.0742	180.705	-7.81679	24.7969		-14.667	184.592	-7.0194	25.4826
6.31	179.638	179.698	179.926	180.1	179.583		9.5	-0.5	15.141	5.6	-7.75		5.6256	-1.30242	3.53419	0.79315	-3.91343		-6.91489	144.363	-4.77661	19.7862		-8.90837	187.372	-6.28376	25.892		-21.0742	176.544	-7.69747	24.1902		-14.7405	185.371	-7.05304	25.5927
6.32	179.55	179.786	179.926	180.201	179.583		9.5	-0.5	15.141	5.6	-8		5.20111	-2.08517	3.57485	-0.432422	-3.98069		-7.10486	145.816	-4.8536	19.9903		-8.84741	186.254	-6.24203	25.7336		-21.0742	175.39	-7.66441	24.0217		-14.8883	186.919	-7.12035	25.8111
6.33	179.462	179.786	179.926	180.201	179.583		9.75	-0.75	15.141	5.88	-8.25		6.20082	-1.9329	3.59484	1.07492	-4.04981		-7.22343	146.716	-4.9013	20.1166		-8.81677	185.692	-6.22105	25.654		-21.1336	181.512	-7.85401	24.8961		-14.9623	187.694	-7.15406	25.9205
6.34	179.462	179.786	180.012	180.1	179.583		10	-1	15.141	5.88	-8.5		5.01562	-1.615	1.35575	-0.369955	-4.13		-5.80908	135.565	-4.31255	18.5515		-8.80141	185.411	-6.21053	25.6141		-21.1874	186.088	-7.99987	25.5408		-15.0362	188.468	-7.18774	26.0298
6.35	179.55	179.786	180.012	180	179.499		10.5	-1.25	15.141	5.88	-9		3.71802	-1.71452	2.34395	-1.20997	-3.56814		-6.46575	140.863	-4.59159	19.2948		-8.79371	185.27	-6.20527	25.5941		-21.244	189.341	-8.10133	26.0143		-15.1099	189.241	-7.22133	26.1388
6.36	179.55	179.786	180.012	180	179.499		10.75	-1.5	15.141	5.88	-9.25		3.71238	-1.8092	2.98636	-1.73817	-3.87073		-6.9324	144.497	-4.78374	19.8051		-9.32354	194.985	-6.568	26.9708		-21.2952	190.474	-8.14554	26.1651		-15.1834	190.01	-7.25479	26.2474
6.37	179.638	179.786	180.012	180.1	179.416		11.25	-1.5	15.141	5.88	-9.5		3.00456	-0.777136	3.17569	0.225265	-1.76392		-7.18854	146.451	-4.88729	20.0795		-9.08918	190.687	-6.40755	26.3618		-21.349	191.887	-8.19163	26.3773		-15.329	191.547	-7.32133	26.4645
6.38	179.726	179.786	180.012	180.201	179.332		11.5	-1.75	15.141	6.16	-9.75		1.47477	-1.3623	3.26492	1.26519	-0.5862		-7.33679	147.57	-4.94665	20.2367		-8.96876	188.479	-6.32511	26.0489		-21.4011	192.825	-8.2245	26.5184		-15.4011	192.302	-7.35414	26.571
6.39	179.726	179.874	180.012	180.201	179.332		12	-2	15.141	6.16	-10.25		3.52702	-3.25937	3.30816	1.82731	-3.9105		-6.63883	142.222	-4.66341	19.4857		-8.9078	187.361	-6.28337	25.8905		-21.4517	193.449	-8.24895	26.6113		-15.4725	193.062	-7.38688	26.6785
6.4	179.726	179.962	180.097	180.1	179.416		12.25	-2.25	15.141	6.16	-10.5		3.49318	-4.54003	1.06322	-0.172385	-6.32879		-7.09935	145.774	-4.85138	19.9844		-8.87714	186.799	-6.26238	25.8108		-21.4973	192.999	-8.24819	26.5273		-15.5432	193.817	-7.41933	26.7853
6.41	179.638	179.962	180.097	180.1	179.416		12.5	-2.5	15.141	6.16	-10.75		5.31333	-3.3051	2.06557	-1.27184	-5.40891		-6.44209	140.676	-4.58172	19.2686		-8.86177	186.517	-6.25186	25.7709		-21.5416	193.06	-8.25809	26.5299		-15.6822	195.273	-7.48266	26.9909
6.42	179.638	179.874	180.097	180.1	179.332		12.75	-2.75	15.141	6.44	-11		4.53835	-1.0713	2.69801	0.417746	-2.60306		-6.1406	138.268	-4.45478	18.9308		-9.38285	196.072	-6.60861	27.125		-21.5845	193.264	-8.27076	26.5574		-15.7505	195.879	-7.5118	27.0744
6.43	179.638	179.786	180.097	180.1	179.165		13	-3	15.141	6.44	-11.25		4.16889	0.0183915	2.89768	1.31992	1.3035		-6.85443	143.897	-4.75195	19.7207		-9.14901	191.784	-6.44851	26.5173		-21.6288	193.97	-8.2947	26.6685		-15.8178	196.585	-7.54246	27.174
6.44	179.638	179.698	180.182	180.1	179.081		13.25	-3.5	15.141	6.44	-11.5		4.00218	-0.537951	0.691414	1.8164	1.14673		-7.99547	152.443	-5.20571	20.9215		-9.02869	189.578	-6.36613	26.2046		-21.6713	194.606	-8.31672	26.7683		-15.8842	197.389	-7.57461	27.2894
6.45	179.638	179.698	180.268	180	179.081		13.75	-3.75	15.141	6.44	-11.75		5.03289	-1.41812	-0.536847	-0.231125	-1.22283		-8.39871	155.353	-5.36087	21.3306		-8.96774	188.46	-6.32441	26.0462		-21.7096	194.219	-8.31534	26.6979		-15.9496	198.107	-7.60497	27.3913
6.46	179.638	179.698	180.268	180	179.165		14	-4	15.141	6.44	-12		4.48829	-1.92887	1.03844	0.995337	-4.8707		-8.80796	158.256	-5.51595	21.739		-9.45923	197.473	-6.6609	27.3235		-21.7463	194.258	-8.32308	26.6992		-16.0139	198.8	-7.63461	27.4894
6.47	179.638	179.698	180.268	180	179.249		14.5	-4.25	15.141	6.44	-12		5.33003	-2.10209	1.88402	-0.694412	-5.15975		-8.48555	155.973	-5.39397	21.4179		-9.71486	202.162	-6.83593	27.9879		-21.7815	194.416	-8.33312	26.7204		-16.0773	199.463	-7.66344	27.583
6.48	179.638	179.786	180.268	180.1	179.332		14.75	-4.5	15.141	6.44	-12.25		4.69095	-4.05309	2.22604	0.719179	-7.21894		-8.25251	154.304	-5.3049	21.1831		-9.38097	196.038	-6.60732	27.1201		-21.8174	195.055	-8.35394	26.8219		-16.1395	199.909	-7.68814	27.6424
6.49	179.638	179.786	180.268	180.1	179.332		15	-4.75	14.896	6.72	-12.5		4.38945	-3.29672	0.924297	1.48007	-6.00432		-8.12764	153.403	-5.25684	21.0564		-9.20546	192.819	-6.48716	26.664		-21.8493	194.91	-8.35669	26.793		-16.1395	199.926	-7.68845	27.6452
6.5	179.726	179.786	180.353	180.1	179.165		15.5	-5	14.896	6.72	-12.75		3.53371	-2.75919	-0.604662	1.90903	-0.584599		-7.36479	147.781	-4.95782	20.2663		-9.11573	191.174	-6.42573	26.4308		-21.8816	195.568	-8.37724	26.8981		-16.2007	200.583	-7.71658	27.7381
6.51	179.726	179.786	180.353	180	178.914		15.75	-5.25	14.896	6.72	-13.25		3.74899	-2.7057	0.767842	-0.185776	3.08779		-7.71937	150.419	-5.09801	20.637		-8.54778	180.761	-6.0369	24.9552		-21.9102	195.301	-8.37668	26.8494		-16.2608	201.213	-7.74394	27.827
6.52	179.726	179.698	180.353	180	178.832		16	-5.5	14.651	6.72	-13.5		3.87465	-0.867673	0.0645388	1.02976	2.20404		-7.89599	151.717	-5.16705	20.8194		-9.29653	194.489	-6.54951	26.9007		-21.9372	195.338	-8.38253	26.8517		-16.3197	201.984	-7.77351	27.9385
6.53	179.726	179.698	180.353	179.9	178.832		16.5	-5.75	14.651	7	-13.75		5.05153	-1.67998	1.12553	1.69162	-0.588266		-7.99587	152.446	-5.20587	20.9219		-9.1636	192.052	-6.4585	26.5552		-21.9625	195.453	-8.38978	26.8673		-16.4343	203.243	-7.82673	28.1173
6.54	179.726	179.698	180.268	179.9	178.832		16.75	-6	14.406	7	-13.75		4.58003	-2.21895	2.39838	0.134746	-0.245563		-8.52689	156.268	-5.40969	21.4593		-8.57503	181.261	-6.05556	25.026		-21.9847	196	-8.406	26.9555		-16.49	203.848	-7.85244	28.2031
6.55	179.726	179.698	180.268	179.9	178.914		17	-6.5	14.161	7	-13.75		4.3623	-3.62901	0.998624	1.29452	-2.55704		-8.37468	155.181	-5.35169	21.3065		-8.77564	184.938	-6.19289	25.5471		-22.0068	195.807	-8.40585	26.9202		-16.5445	204.419	-7.87725	28.2836
6.56	179.726	179.698	180.268	180	178.998		17.25	-6.75	13.916	7	-13.75		4.27148	-3.1619	0.256288	1.8256	-3.86837		-8.30083	154.651	-5.32343	21.232		-7.75942	166.315	-5.49724	22.9078		-22.0272	195.839	-8.41034	26.9225		-16.5445	204.419	-7.87725	28.2836
6.57	179.638	179.698	180.268	180.1	178.998		17.5	-7	13.916	7	-13.75		6.06312	-3.05211	1.14318	2.23462	-2.20111		-8.62385	156.956	-5.44647	21.5561		-7.76463	166.41	-5.50081	22.9213		-22.0272	185.326	-8.09667	25.4297		-16.5445	204.094	-7.87148	28.2321
6.58	179.638	179.698	180.182	180.1	178.998		17.75	-7.25	13.671	7	-13.75		5.27388	-2.93242	2.35351	0.575399	-1.36698		-8.48241	155.951	-5.39278	21.4147		-7.73696	165.904	-5.48187	22.8495		-22.0459	190.332	-8.2488	26.1403		-16.5445	204.115	-7.87186	28.2355
6.59	179.55	179.611	180.182	180	178.998		18.25	-7.5	13.426	7	-13.75		7.81234	-1.01886	1.10629	1.66552	-0.950017		-8.41191	155.448	-5.36591	21.3439		-8.24512	175.214	-5.82971	24.169		-22.0628	193.179	-8.33619	26.5443		-16.5445	204.115	-7.87186	28.2355
6.6	179.55	179.611	180.182	179.9	178.998		18.5	-7.75	13.181	7	-13.75		6.31853	-1.84366	0.389801	0.29444	-0.741536		-8.38699	155.269	-5.3564	21.3188		-7.36617	159.113	-5.22808	21.887		-22.078	194.677	-8.38308	26.7569		-16.5445	204.115	-7.87186	28.2355
6.61	179.726	179.611	180.182	179.9	178.998		19	-8	13.181	7	-13.75		3.04762	-2.36365	1.24052	1.55601	-0.637295		-8.72295	157.657	-5.48392	21.6547		-7.44537	160.563	-5.28229	22.0926		-22.078	185.086	-8.09677	25.3954		-16.5445	204.115	-7.87186	28.2355
6.62	179.814	179.611	180.182	180	179.081		19.5	-8.25	12.936	7.28	-13.75		3.03537	-2.5743	0.474946	0.305672	-3.06392		-8.59747	156.769	-5.43647	21.5298		-7.45512	160.741	-5.28896	22.1179		-22.0914	190.259	-8.2531	26.1298		-16.5445	204.115	-7.87186	28.2355
6.63	179.902	179.698	180.182	180.1	179.081		19.75	-8.5	12.691	7.28	-13.75		1.85336	-4.5857	0.0603263	3.89308	-1.95504		-8.53341	156.314	-5.41217	21.4658		-7.98202	170.393	-5.64961	23.4858		-22.0914	183.63	-8.0552	25.1886		-16.5445	204.115	-7.87186	28.2355
6.64	179.902	179.698	180.182	180.1	178.998		20.25	-8.5	12.446	7.28	-13.75		4.07949	-2.62558	-0.160069	3.84517	1.07869		-8.50982	156.146	-5.4032	21.4422		-7.69263	165.092	-5.45153	22.7344		-22.1031	189.262	-8.22499	25.9883		-16.5445	204.135	-7.87221	28.2386
6.65	179.902	179.698	180.097	180	178.998		20.75	-8.75	12.201	7.56	-13.75		5.22862	-2.7423	1.67566	3.78033	0.272998		-8.03097	152.701	-5.21947	20.9578		-7.5183	161.898	-5.3322	22.2818		-22.1031	183.361	-8.04885	25.1505		-16.5445	204.135	-7.87221	28.2386
6.66	179.902	179.698	180.097	179.9	178.998		21	-9	11.956	7.56	-13.75		4.74324	-2.80504	0.730691	1.41836	-0.124885		-7.7738	150.82	-5.11934	20.6934		-7.4017	159.763	-5.2524	21.9792		-22.1136	189.489	-8.23022	26.0301		-16.5445	204.375	-7.87648	28.2767
6.67	179.902	179.786	180.097	179.799	178.998		21.25	-9.25	11.711	7.56	-13.75		4.51858	-4.87392	0.252357	0.179348	-0.326579		-8.1979	153.91	-5.28391	21.1278		-6.76082	148.031	-4.81379	20.3164		-22.113	184.341	-8.07282	25.3106		-16.5445	204.375	-7.87648	28.2767
6.68	179.989	179.786	180.097	179.9	178.914		21.75	-9.5	11.466	7.56	-13.75		3.70127	-4.19316	0.00563671	-0.167273	2.05488		-8.37744	155.201	-5.35275	21.3092		-6.93122	151.15	-4.9304	20.7584		-22.1212	189.287	-8.22655	25.9974		-16.5445	204.375	-7.87648	28.2767
6.69	179.989	179.698	180.012	180	178.914		22	-9.75	11.221	7.56	-13.75		3.93576	-1.86286	1.69888	1.59722	0.920056		-7.96347	152.21	-5.19329	20.8887		-6.98974	152.221	-4.97045	20.9102		-22.1279	192.797	-8.33284	26.4938		-16.5445	204.375	-7.87648	28.2767
6.7	179.989	179.698	180.012	180.1	178.914		22.25	-10	10.976	7.56	-13.5		4.07102	-2.60534	0.807923	2.45868	2.1496		-8.29637	154.619	-5.32172	21.2275		-6.99054	152.236	-4.971	20.9123		-22.1321	195.163	-8.40041	26.8414		-16.5445	204.396	-7.87685	28.28
6.71	179.989	179.611	180.012	180.1	178.914		22.5	-10.25	10.731	7.84	-13.5		4.15669	-1.18957	0.34147	1.10332	1.00663		-8.75527	157.885	-5.49611	21.6868		-6.44414	142.238	-4.59708	19.4952		-22.1321	185.438	-8.11357	25.4497		-16.5445	204.396	-7.87685	28.28
6.72	179.989	179.611	180.012	180	178.914		22.75	-10.5	10.486	7.84	-13.25		4.21757	-2.20442	0.103607	2.33447	1.45489		-8.68601	157.396	-5.46998	21.618		-6.62668	145.577	-4.72199	19.9685		-22.1349	190.448	-8.26457	26.1577		-9.09253	127.7	-4.51682	17.4626
6.73	179.989	179.611	180.012	180	178.914		23	-10.75	10.486	7.84	-13.25		4.26603	-2.79794	1.03926	3.27614	0.795202		-8.87989	158.762	-5.54297	21.81		-6.69474	146.822	-4.76857	20.145		-22.1359	193.377	-8.35241	26.5726		-9.09253	127.7	-4.51682	17.4626
6.74	179.989	179.698	180.097	179.9	178.914		23.25	-11	10.241	7.84	-13		4.30829	-4.97022	-1.33922	1.72984	1.5074		-8.78529	158.097	-5.50742	21.7165		-6.70211	146.957	-4.77361	20.1641		-22.1359	184.844	-8.09773	25.361		-9.19854	128.773	-4.56427	17.6139
6.75	179.989	179.786	180.097	180	178.914		23.5	-11.25	9.996	7.84	-12.75		4.34746	-6.19061	-0.960109	2.75973	1.8846		-8.73483	157.741	-5.4884	21.6665		-7.19529	155.984	-5.11113	21.4435		-22.1349	190.125	-8.25527	26.1108		-9.19854	128.773	-4.56427	17.6139
6.76	179.989	179.786	180.097	180.1	178.998		23.75	-11.5	9.751	7.84	-12.5		4.38507	-4.90335	-0.774716	3.66736	0.551708		-8.37348	155.173	-5.35123	21.3052		-7.48381	161.267	-5.3086	22.1923		-22.135	184.218	-8.07592	25.2817		-9.30507	129.853	-4.61195	17.7659
6.77	179.989	179.698	180.097	180.1	179.081		24	-11.75	9.506	7.84	-12.25		4.42191	-2.41069	-0.632096	4.01771	-0.200832		-8.10156	153.214	-5.24677	21.0298		-7.05948	153.497	-5.01818	21.0911		-22.135	182.029	-8.0128	24.9637		-9.41209	130.937	-4.65985	17.9187
6.78	179.989	179.523	180.097	180	179.081		24.5	-12.25	9.261	7.84	-11.75		5.55437	-0.542878	-0.579744	2.27083	1.99365		-8.44952	155.716	-5.38025	21.3817		-6.82732	149.248	-4.85929	20.4889		-22.1324	187.587	-8.17895	25.7511		-9.51955	131.626	-4.70109	18.008
6.79	179.989	179.435	180.097	180	179.165		24.75	-12.5	9.016	7.84	-11.5		5.06066	-0.102559	-0.569072	1.07302	0.489581		-8.84229	158.498	-5.52885	21.7729		-6.68795	146.698	-4.76392	20.1274		-22.1321	183.56	-8.05495	25.1911		-9.62741	132.75	-4.74988	18.167
6.8	180.077	179.435	180.097	180	179.249		25	-12.75	8.771	7.84	-11		3.0128	-1.71896	-0.578237	2.60429	0.751341		-9.10161	160.31	-5.62584	22.0279		-6.59366	144.973	-4.6994	19.8829		-22.1275	188.807	-8.21386	25.9268		-9.84407	134.951	-4.84691	18.4773
6.81	180.165	179.435	180.097	180	179.332		25.5	-13	8.526	7.84	-10.5		2.98698	-2.51745	-0.596949	1.57579	0.832607		-9.0806	160.164	-5.61802	22.0074		-6.52171	143.657	-4.65016	19.6963		-22.1275	183.316	-8.0507	25.1449		-9.95276	136.081	-4.89602	18.6371
6.82	180.165	179.435	180.012	180.1	179.416		25.75	-13.25	8.281	7.84	-10		3.61722	-2.91374	1.09708	2.96939	0.834584		-8.992	159.546	-5.58495	21.9204		-6.46114	142.549	-4.60871	19.5392		-22.1216	189.246	-8.22485	25.9931		-10.1705	138.317	-4.99395	18.9529
6.83	180.253	179.523	180.012	180.1	179.583		26.25	-13.5	8.036	7.84	-9.5		3.22735	-5.04552	0.315426	1.75941	-0.903502		-8.92464	159.075	-5.55975	21.8542		-6.40666	141.552	-4.57143	19.398		-22.1136	192.565	-8.32452	26.459		-10.3884	140.552	-5.09185	19.2684
6.84	180.253	179.611	180.012	180	179.749		26.5	-13.5	7.791	7.84	-9		3.67555	-4.99428	-0.0661679	3.09917	-1.97108		-8.88715	158.812	-5.54569	21.8172		-5.94929	133.19	-4.25849	18.2126		-22.1136	184.476	-8.08346	25.3092		-10.6057	142.78	-5.18946	19.5829
6.85	180.341	179.523	180.097	180	179.833		26.75	-13.75	7.546	7.84	-8.5		2.09867	-2.4464	-1.91129	3.7424	-0.954156		-8.64144	157.081	-5.45313	21.5736		-6.07308	135.452	-4.34318	18.5334		-22.1038	189.774	-8.24033	26.061		-10.8217	145.006	-5.28669	19.8974
6.86	180.429	179.435	180.097	180	179.916		27	-14	7.301	7.84	-8		1.21231	-0.967768	-1.33191	2.30983	-0.4912		-8.00703	152.527	-5.21019	20.9333		-6.11964	136.304	-4.37504	18.654		-22.1038	183.525	-8.05382	25.1737		-11.0357	147.203	-5.38285	20.2075
6.87	180.429	179.435	180.097	180	180		27.25	-14.25	7.056	7.84	-7.5		2.49026	-2.30865	-1.13656	3.49123	-0.311377		-8.81461	158.303	-5.51845	21.7455		-6.58028	144.728	-4.69024	19.8482		-22.0922	189.063	-8.21751	25.96		-11.2469	149.358	-5.47751	20.5115
6.88	180.429	179.435	180.097	180	180.084		27.5	-14.5	6.811	7.84	-7		3.14726	-2.95994	-0.964561	2.16823	-0.277011		-8.98561	159.502	-5.58256	21.9142		-6.34183	140.366	-4.52707	19.2299		-22.0789	192.456	-8.31691	26.4417		-11.4543	151.473	-5.57046	20.8099
6.89	180.341	179.435	180.182	180	180.167		27.5	-14.75	6.566	7.84	-6.5		4.21682	-3.26667	-2.55604	3.45489	-0.317975		-8.9408	159.188	-5.5658	21.8701		-6.20893	137.936	-4.43613	18.8854		-22.0789	184.308	-8.07367	25.2849		-11.6572	153.539	-5.66128	21.1012
6.9	180.341	179.435	180.182	180	180.251		27.75	-15	6.321	7.84	-6.25		4.14451	-3.442	-1.80097	4.06905	-1.71051		-8.91894	159.035	-5.55761	21.8485		-6.12503	136.402	-4.37873	18.668		-22.0638	189.578	-8.22884	26.0331		-11.8543	155.547	-5.74956	21.3845
6.91	180.341	179.347	180.182	180	180.417		27.75	-15.25	6.076	7.84	-5.75		3.03038	-1.63409	-1.54754	2.62544	-3.09838		-8.91171	158.985	-5.5549	21.8414		-6.50751	143.397	-4.64045	19.6595		-22.0638	183.302	-8.04151	25.1421		-12.0447	157.49	-5.83486	21.6586
6.92	180.341	179.347	180.097	180	180.417		28	-15.5	5.586	7.84	-5.5		3.56932	-2.5512	-0.66319	1.47526	-1.49979		-8.91246	158.99	-5.55518	21.8422		-6.24047	138.513	-4.45772	18.9672		-22.047	188.811	-8.20357	25.9243		-12.137	158.436	-5.8763	21.7922
6.93	180.341	179.347	180.097	180	180.417		28	-15.75	5.341	7.84	-5.25		2.76082	-3.07291	-0.818804	0.86264	-0.667083		-9.02933	159.807	-5.59889	21.9571		-6.09919	135.93	-4.36105	18.601		-22.0284	192.171	-8.30125	26.4013		-12.3152	160.271	-5.95642	22.0513
6.94	180.341	179.259	180.097	180	180.417		28.25	-16	5.096	7.84	-4.75		3.45258	-1.39705	-0.846331	0.777005	1.15392		-8.98964	159.53	-5.58407	21.9181		-5.64948	127.712	-4.05338	17.436		-22.0284	184.016	-8.05778	25.2434		-12.4008	161.143	-5.99475	22.1743
6.95	180.341	179.259	180.097	180	180.334		28.25	-16	4.606	7.84	-4.75		2.72048	-1.12391	-1.83761	3.07779	1.34591		-8.96942	159.389	-5.57651	21.8982		-5.68402	128.343	-4.07701	17.5255		-22.0068	189.669	-8.22045	26.0557		-12.4839	161.99	-6.03194	22.2938
6.96	180.341	179.171	180.097	180	180.334		28.5	-16.25	4.361	7.84	-4.5		3.45045	-0.346394	-1.45501	4.24586	0.991998		-9.05479	159.984	-5.6084	21.9821		-5.73797	129.328	-4.11391	17.6652		-21.9832	193.102	-8.31637	26.5535		-12.6419	163.6	-6.10268	22.5209
6.97	180.341	179.171	180.097	180	180.334		28.5	-16.5	4.116	7.84	-4.25		2.73744	-1.73762	-1.2482	4.60756	0.837483		-8.91408	159.001	-5.55579	21.8438		-5.6425	127.584	-4.0486	17.418		-21.9832	184.141	-8.0533	25.2671		-12.6419	163.553	-6.10186	22.5135
6.98	180.341	179.259	180.097	180	180.334		28.5	-16.5	3.871	7.84	-4		2.38094	-3.1767	-1.17784	3.01626	0.796016		-9.04428	159.911	-5.60448	21.9718		-5.66692	128.03	-4.06531	17.4812		-21.9847	181.492	-7.97496	24.8892		-12.7165	164.314	-6.13528	22.6208
6.99	180.341	179.347	180.097	180	180.417		28.75	-16.5	3.381	7.84	-3.75		3.2987	-3.9901	-2.08038	2.23626	-1.18774		-9.01692	159.72	-5.59426	21.9449		-5.68829	128.421	-4.07993	17.5366		-21.9862	181.439	-7.96951	24.8943		-12.7881	165.044	-6.16731	22.7237
7	180.253	179.347	180.097	180	180.417		28.75	-16.75	3.136	7.84	-3.5		4.49864	-3.7336	-1.64047	1.82271	-0.281642		-8.67567	157.323	-5.46607	21.6077		-5.69253	128.498	-4.08283	17.5475		-21.9625	186.095	-8.10912	25.543		-12.8564	165.74	-6.1979	22.822
7.01	180.165	179.347	180.097	180	180.417		28.75	-16.75	2.891	7.84	-3.5		5.21454	-2.3353	-1.42973	3.45997	-1.21458		-8.28543	154.541	-5.31753	21.2164		-5.67161	128.116	-4.06852	17.4934		-21.9625	181.825	-7.98268	24.9335		-12.9213	166.449	-6.22779	22.9228
7.02	180.165	179.259	180.097	180	180.334		28.75	-17	2.646	7.84	-3.25		3.8694	-1.16793	-1.33587	4.66698	1.76101		-8.75005	157.848	-5.49414	21.6816		-5.64325	127.598	-4.04911	17.4199		-21.9625	180.647	-7.94779	24.7654		-12.9827	167.075	-6.25529	23.0112
7.03	180.253	179.259	180.182	180	180.251		28.75	-17.25	2.401	7.84	-3.25		1.37781	-2.30501	-2.83943	5.14552	1.98312		-8.70129	157.504	-5.47575	21.6332		-5.64286	127.591	-4.04885	17.4189		-21.9625	180.345	-7.93883	24.7223		-12.9827	167.075	-6.25529	23.0112
7.04	180.253	179.259	180.268	180	180.251		28.75	-17.25	2.156	7.84	-3		1.8351	-1.74613	-3.7045	3.49917	1.63444		-9.00382	159.629	-5.58937	21.932		-5.64313	127.596	-4.04903	17.4196		-21.9372	185.407	-8.08635	25.441		-13.0405	167.619	-6.28037	23.087
7.05	180.253	179.171	180.268	180	180.251		28.75	-17.5	1.911	7.84	-3		2.06374	-0.75394	-2.78098	4.60471	0.0552457		-8.99973	159.6	-5.58784	21.928		-5.7855	130.197	-4.14644	17.7883		-21.9355	182.016	-7.98157	24.97		-13.0405	167.626	-6.28051	23.0883
7.06	180.165	179.171	180.268	180	180.251		28.75	-17.5	1.666	7.84	-2.75		3.99709	-0.794605	-2.34444	1.07957	0.701562		-8.88552	158.801	-5.54508	21.8156		-5.92504	132.747	-4.2419	18.1498		-21.9084	187.24	-8.13617	25.7039		-13.0946	168.178	-6.30471	23.1661
7.07	180.165	179.171	180.268	180	180.167		28.75	-17.75	1.176	7.84	-2.75		3.26067	-2.13384	-2.9697	0.999336	1.65236		-9.04839	159.94	-5.60601	21.9758		-5.72339	129.062	-4.10394	17.6275		-21.9084	181.944	-7.97868	24.95		-13.0946	168.178	-6.30471	23.1661
7.08	180.165	179.171	180.268	180	180.167		28.75	-17.75	0.931	7.84	-2.5		2.89247	-1.5095	-2.39851	1.29424	1.66619		-8.93739	159.164	-5.56452	21.8667		-5.65913	127.888	-4.05998	17.461		-21.8797	187.462	-8.13949	25.733		-13.1448	168.69	-6.32719	23.2383
7.09	180.165	179.171	180.268	180.1	180.167		28.75	-17.75	0.686	7.84	-2.5		2.70837	-1.22462	-2.17951	3.27803	0.258481		-8.97905	159.456	-5.58011	21.9077		-5.75873	129.708	-4.12812	17.719		-21.8816	182.329	-7.98377	25.0128		-13.1448	168.695	-6.32729	23.2392
7.1	180.165	179.171	180.268	180.1	180.167		28.75	-17.75	0.196	7.84	-2.5		2.61632	-1.05483	-2.97317	2.45219	-0.446659		-8.88459	158.794	-5.54473	21.8147		-5.71007	128.819	-4.09483	17.593		-21.8493	188.27	-8.15316	25.8674		-13.191	169.167	-6.34799	23.3057
7.11	180.253	179.259	180.268	180.1	180.084		29	-17.75	-0.049	7.84	-2.25		1.84727	-2.87854	-2.48059	4.30523	2.69562		-8.82174	158.353	-5.52113	21.7526		-5.69847	128.607	-4.0869	17.5629		-21.8493	182.021	-7.97104	24.9658		-13.191	169.167	-6.34799	23.3057
7.12	180.253	179.259	180.268	180.1	180		29	-17.75	-0.539	7.84	-2.25		2.08787	-1.99798	-3.30651	4.91715	2.9799		-8.78551	158.098	-5.5075	21.7167		-5.94928	133.19	-4.25849	18.2126		-21.8174	187.312	-8.12579	25.713		-13.191	169.167	-6.34799	23.3057
7.13	180.253	179.259	180.353	180.1	180		29	-17.75	-0.784	7.84	-2.25		2.20815	-1.48206	-4.26562	3.46211	1.20791		-8.46028	155.793	-5.38435	21.3925		-5.83636	131.126	-4.18122	17.92		-21.8174	181.596	-7.95548	24.9003		-13.2332	169.6	-6.36692	23.3669
7.14	180.253	179.259	180.353	180.1	180		29	-17.75	-1.274	7.84	-2		2.2683	-1.30389	-4.44939	2.75531	1.77056		-8.6099	156.857	-5.44118	21.5422		-6.12036	136.317	-4.37553	18.6559		-21.8195	180.378	-7.91684	24.7354		-13.2332	169.601	-6.36694	23.3671
7.15	180.253	179.259	180.268	180.1	179.916		29	-17.75	-1.519	7.84	-1.75		2.29837	-1.21094	-1.72597	2.38023	4.13605		-8.67303	157.304	-5.46507	21.6051		-5.69691	128.578	-4.08583	17.5589		-21.786	185.527	-8.06782	25.4603		-13.2332	169.601	-6.36694	23.3671
7.16	180.253	179.259	180.268	180.201	179.916		29	-17.75	-2.009	7.84	-1.75		2.31341	-1.16363	-3.0546	4.02355	1.98051		-8.702	157.509	-5.47602	21.6339		-6.03971	134.842	-4.32035	18.4469		-21.786	180.927	-7.93099	24.8055		-13.2711	169.989	-6.38394	23.4218
7.17	180.341	179.259	180.268	180.201	180		29	-17.75	-2.499	7.84	-1.5		0.501903	-1.13977	-3.88841	3.07085	0.297987		-8.71587	157.607	-5.48125	21.6477		-6.36563	140.802	-4.54336	19.2916		-21.786	179.646	-7.89289	24.6232		-13.3049	170.334	-6.39906	23.4705
7.18	180.341	179.259	180.268	180.201	180		29	-17.75	-2.744	7.84	-1.25		1.29924	-1.1278	-3.33728	2.6014	1.41731		-8.72266	157.655	-5.48382	21.6544		-6.5789	144.703	-4.68929	19.8446		-21.786	179.317	-7.88308	24.5763		-13.3049	170.334	-6.39906	23.4705
7.19	180.341	179.259	180.182	180.201	180.084		29	-17.75	-3.234	7.84	-1.25		1.69791	-1.1218	-2.39012	2.35578	-1.51494		-8.72602	157.679	-5.48508	21.6577		-6.7456	147.753	-4.80337	20.2769		-21.751	184.358	-8.02862	25.2922		-13.3342	170.633	-6.4122	23.5126
7.2	180.429	179.259	180.182	180.201	180.084		29	-17.75	-3.724	7.84	-1		0.0782102	-1.1188	-3.40511	4.3989	0.41561		-8.72769	157.691	-5.48571	21.6594		-6.40334	141.491	-4.56916	19.3894		-21.751	180.441	-7.91169	24.736		-13.3592	170.888	-6.42339	23.5486
7.21	180.429	179.171	180.182	180.301	180		29	-17.75	-4.214	7.84	-1		0.971453	0.785924	-4.53123	3.39384	2.01682		-8.72852	157.697	-5.48603	21.6602		-7.28382	157.605	-5.17172	21.6733		-21.751	179.367	-7.87964	24.5835		-13.3592	170.889	-6.42341	23.5487
7.22	180.517	179.171	180.182	180.301	180		29	-17.75	-4.459	7.84	-0.75		-0.400954	-0.0439632	-3.73699	2.89489	2.34892		-8.72894	157.699	-5.48618	21.6606		-7.27685	157.477	-5.16695	21.6552		-21.751	179.092	-7.87143	24.5444		-13.3797	171.098	-6.4326	23.5783
7.23	180.517	179.171	180.097	180.301	179.916		29	-17.75	-4.949	7.84	-0.75		0.615933	-0.497581	-2.64325	4.80261	3.14904		-8.92201	159.057	-5.55876	21.8516		-7.33268	158.499	-5.20516	21.8001		-21.7487	179.51	-7.88033	24.614		-13.3797	171.097	-6.43258	23.5781
7.24	180.605	179.171	180.097	180.301	179.916		29	-17.75	-5.439	7.84	-0.75		-0.694653	-0.690721	-3.68431	5.55311	1.61106		-8.8452	158.518	-5.52995	21.7758		-6.88768	150.353	-4.9006	20.6454		-21.7487	179.123	-7.87116	24.5514		-13.3958	171.26	-6.43975	23.6012
7.25	180.693	179.171	180.097	180.401	179.916		29	-17.75	-5.929	7.84	-0.5		-1.46588	-0.785004	-4.8675	4.16539	2.3097		-8.79863	158.191	-5.51244	21.7297		-7.80057	167.069	-5.52541	23.0146		-21.7487	179.021	-7.86875	24.5349		-13.3958	171.262	-6.43977	23.6013
7.26	180.693	179.083	180.097	180.401	179.916		28.75	-17.75	-6.419	7.56	-0.5		-1.24442	1.07561	-5.24794	1.27249	1.22194		-8.77299	158.01	-5.50279	21.7043		-7.77697	166.636	-5.50925	22.9533		-21.7463	179.595	-7.88171	24.6285		-13.3958	171.262	-6.43977	23.6013
7.27	180.78	178.995	180.012	180.401	179.916		28.75	-17.75	-6.909	7.56	-0.25		-1.87474	2.12547	-3.49048	1.54587	2.14893		-8.75955	157.915	-5.49772	21.691		-7.82573	167.53	-5.54263	23.08		-21.7096	183.653	-8.00067	25.1954		-13.4072	171.379	-6.4449	23.6178
7.28	180.78	178.995	179.841	180.5	179.916		28.75	-17.75	-7.644	7.28	-0.25		-0.486807	0.84	-1.75161	1.93247	1.17375		-8.9355	159.151	-5.56382	21.8649		-7.91069	169.086	-5.60079	23.3005		-21.7096	180.062	-7.89424	24.6831		-13.4072	171.379	-6.4449	23.6178
7.29	180.868	178.995	179.756	180.5	179.916		28.5	-17.75	-8.134	7.28	-0.25		-2.70788	0.194149	-1.59817	3.96349	0.686473		-8.99685	159.58	-5.58676	21.9252		-8.58911	181.519	-6.0652	25.0625		-21.7121	179.465	-7.87459	24.605		-13.4141	171.449	-6.44799	23.6278
7.3	180.868	178.995	179.671	180.5	179.916		28.25	-17.75	-8.624	7	0		-2.13336	-0.108126	-1.59888	5.35377	1.91364		-8.90827	158.961	-5.55361	21.838		-9.96217	206.698	-7.00526	28.6308		-21.6764	185.266	-8.03911	25.4402		-13.4141	171.449	-6.44799	23.6278
7.31	180.868	178.907	179.586	180.5	179.833		28	-17.75	-9.359	6.72	0		-1.86414	1.65822	-2.86807	6.30249	3.16355		-8.84887	158.544	-5.53133	21.7794		-9.81056	203.917	-6.90145	28.2367		-21.6764	180.399	-7.89815	24.7353		-13.4141	171.449	-6.44799	23.6278
7.32	180.78	178.82	179.586	180.601	179.833		27.75	-17.5	-9.849	6.44	0.25		0.0714784	3.90777	-4.35592	4.58047	3.31635		-8.81449	158.302	-5.5184	21.7454		-9.80623	203.838	-6.89848	28.2254		-21.6369	185.75	-8.05357	25.4912		-13.4164	171.472	-6.44902	23.6311
7.33	180.78	178.732	179.5	180.701	179.749		27.5	-17.5	-10.339	6.16	0.25		-0.681838	3.92809	-2.81055	3.41399	4.02898		-8.9603	159.325	-5.5731	21.8893		-10.2809	212.545	-7.22346	29.4593		-21.6343	180.678	-7.89999	24.7766		-13.4164	171.476	-6.44908	23.6316
7.34	180.693	178.732	179.33	180.601	179.749		27	-17.25	-11.074	5.88	0.5		-0.353511	3.39535	-0.792634	-1.21142	3.91312		-8.90534	158.94	-5.55252	21.8351		-9.76682	203.115	-6.87151	28.123		-21.6316	179.75	-7.86799	24.6572		-13.4186	171.498	-6.45007	23.6348
7.35	180.693	178.82	179.244	180.601	179.833		26.75	-17	-11.564	5.6	0.5		-0.832492	1.22669	-0.564415	0.0710266	0.339683		-8.99333	159.556	-5.58545	21.9217		-9.99748	207.346	-7.02943	28.7226		-21.6316	178.683	-7.84059	24.4916		-13.4186	171.504	-6.45016	23.6357
7.36	180.605	178.907	179.159	180.5	180		26.5	-16.75	-12.054	5.32	0.75		0.729015	0.0711725	-0.393326	3.26666	-2.18375		-8.74662	157.824	-5.49285	21.6782		-10.8748	223.444	-7.63018	31.0038		-21.5932	183.697	-7.98514	25.2028		-13.4251	171.572	-6.45313	23.6453
7.37	180.517	178.995	178.988	180.401	180		26	-16.5	-12.789	5.04	1		0.511664	-0.51397	0.854588	5.04807	0.477082		-8.03482	152.729	-5.22096	20.9617		-10.7142	220.496	-7.52018	30.5861		-21.5932	181.629	-7.91069	24.9492		-13.4251	171.558	-6.45287	23.643
7.38	180.517	179.083	178.904	180.401	180		25.5	-16	-13.034	4.76	1.25		-1.33617	0.280008	2.42879	5.94788	1.84101		-7.34258	147.614	-4.94896	20.2428		-10.6831	219.925	-7.49887	30.5051		-21.5477	186.731	-8.05858	25.6679		-13.4359	171.675	-6.45788	23.6597
7.39	180.517	179.171	178.904	180.301	179.916		25	-15.5	-13.524	4.48	1.25		-2.29615	0.564856	-1.08127	2.24522	3.16279		-6.86102	143.948	-4.75465	19.7279		-11.2699	230.695	-7.90072	32.0313		-21.5506	179.827	-7.86489	24.649		-13.4509	171.833	-6.46475	23.682
7.4	180.429	179.259	178.904	180.301	179.916		24.5	-15.25	-14.014	4.2	1.25		-0.993172	-0.365738	-2.81881	0.261915	1.87684		-5.88403	136.181	-4.34496	18.638		-10.8327	222.672	-7.60135	30.8943		-21.5534	178.809	-7.83192	24.5138		-13.4702	172.035	-6.47353	23.7104
7.41	180.253	179.347	178.904	180.301	179.916		24	-14.75	-14.259	3.92	1.25		1.55722	0.0585545	-2.00588	1.3022	1.23185		-5.73838	134.98	-4.28183	18.4695		-10.5837	218.103	-7.43086	30.2469		-21.5506	178.972	-7.83268	24.5486		-13.4702	172.036	-6.47355	23.7106
7.42	180.165	179.347	178.819	180.201	179.916		23.5	-14.5	-14.749	3.64	1.25		1.2092	0.850447	-0.669362	3.96343	0.909359		-5.77989	135.324	-4.29988	18.5177		-10.4863	216.315	-7.36416	29.9936		-21.5534	177.905	-7.80769	24.3766		-13.4702	172.036	-6.47355	23.7106
7.43	180.077	179.435	178.733	180.1	179.833		23	-14	-14.994	3.36	1.25		1.11506	0.604066	1.71442	3.27896	2.83059		-5.80716	135.549	-4.31172	18.5493		-10.0975	209.182	-7.09794	28.9827		-21.5506	178.457	-7.81989	24.4671		-13.4702	172.036	-6.47355	23.7106
7.44	179.989	179.523	178.648	180.1	179.749		22.25	-13.5	-15.239	3.08	1.5		0.0518554	0.412565	3.1625	5.08692	5.40006		-6.17701	138.562	-4.47023	18.9719		-10.6748	219.773	-7.4932	30.4836		-21.5506	177.988	-7.80893	24.3911		-13.4702	172.036	-6.47355	23.7106
7.45	179.814	179.611	178.648	180.1	179.666		21.75	-13	-15.484	3.08	1.5		2.49713	0.236337	1.3178	3.97794	5.37223		-5.74565	135.04	-4.28499	18.478		-10.6631	219.558	-7.48517	30.4531		-21.5534	178.102	-7.81209	24.4093		-13.4702	172.039	-6.4736	23.7111
7.46	179.726	179.698	178.733	180	179.666		21	-12.5	-15.729	2.8	1.5		1.00055	0.0820883	-2.30853	1.27473	3.41285		-6.05875	137.607	-4.41993	18.8379		-10.6934	220.114	-7.50593	30.5319		-21.5534	177.905	-7.80748	24.3772		-13.4936	172.289	-6.48435	23.7465
7.47	179.55	179.874	178.819	180	179.833		20.5	-12	-15.974	2.52	1.75		3.22914	-1.75921	-4.19846	1.93892	-0.262893		-6.40925	140.416	-4.568	19.2321		-10.3875	214.501	-7.29648	29.7366		-21.5506	178.5	-7.82086	24.4744		-13.4936	172.297	-6.48449	23.7477
7.48	179.462	179.962	178.819	179.9	179.916		20	-11.5	-16.219	2.52	2		2.72021	-1.18807	-2.60381	2.26893	-0.247054		-6.6907	142.627	-4.6848	19.5425		-9.80689	203.85	-6.89894	28.2271		-21.5506	178.001	-7.80921	24.3932		-13.4936	172.297	-6.48449	23.7477
7.49	179.374	180.05	178.733	179.9	179.916		19.25	-11	-16.219	2.24	2.25		1.44961	-1.00897	2.02849	2.43418	1.75045		-7.752	150.66	-5.1108	20.6708		-9.47646	197.789	-6.6727	27.3683		-21.5534	178.093	-7.81187	24.4078		-13.5209	172.562	-6.49658	23.7847
7.5	179.286	180.138	178.648	179.9	179.916		18.75	-10.75	-16.464	2.24	2.5		1.97217	-2.09365	3.03083	4.66066	2.78757		-7.56419	149.27	-5.03692	20.4756		-9.79003	203.541	-6.8874	28.1833		-21.5534	177.902	-7.80742	24.3768		-13.5522	172.893	-6.51089	23.8315
7.51	179.198	180.226	178.648	179.9	179.916		18	-10.25	-16.709	1.96	2.5		1.2173	-1.59548	1.17848	3.76629	1.85565		-7.5378	149.074	-5.0265	20.448		-9.98418	207.102	-7.02033	28.688		-21.5534	177.853	-7.80628	24.3689		-13.5872	173.26	-6.52687	23.8832
7.52	179.111	180.226	178.733	179.9	179.916		17.5	-10	-16.709	1.68	2.5		1.99773	-0.720644	-0.77374	3.32086	1.38987		-6.82843	143.696	-4.74133	19.6926		-10.4777	216.156	-7.35824	29.9711		-21.5534	177.841	-7.80599	24.3669		-13.6259	173.665	-6.54449	23.9404
7.53	178.935	180.314	178.733	179.9	179.916		17	-9.5	-16.709	1.68	2.75		4.28684	-0.977161	0.688295	2.7554	2.64755		-7.31661	147.419	-4.93859	20.2154		-10.3699	214.179	-7.28445	29.6909		-21.5506	178.279	-7.8157	24.4385		-13.6259	173.665	-6.54449	23.9404
7.54	178.759	180.314	178.819	179.9	179.916		16.5	-9.25	-16.709	1.4	2.75		5.62721	-0.457299	-1.09188	2.72728	1.81597		-6.00381	137.16	-4.39645	18.7753		-9.46526	197.584	-6.66504	27.3392		-21.5506	177.939	-7.80778	24.3832		-13.6259	173.665	-6.54449	23.9404
7.55	178.671	180.314	178.819	179.9	179.916		16	-9	-16.709	1.12	2.75		4.67419	-0.239036	0.289282	2.70385	1.40411		-6.99012	144.94	-4.80718	19.8672		-9.42826	196.905	-6.6397	27.243		-21.5506	177.85	-7.80569	24.3687		-13.668	174.106	-6.5637	24.0027
7.56	178.671	180.314	178.819	180	179.916		15.75	-8.75	-16.709	0.84	2.75		3.55453	-0.0685679	0.929064	2.70036	1.1956		-5.96414	136.837	-4.37944	18.73		-8.88317	186.91	-6.26651	25.8265		-21.5095	182.662	-7.94123	25.0593		-13.668	174.106	-6.5637	24.0027
7.57	178.759	180.314	178.819	180	179.833		15.25	-8.5	-16.709	0.56	2.75		0.0616233	0.0206537	1.28347	2.69728	3.1994		-5.74099	135.002	-4.28296	18.4726		-9.11315	191.127	-6.42396	26.4241		-21.5095	178.938	-7.83187	24.5247		-13.668	174.106	-6.5637	24.0027
7.58	178.847	180.314	178.819	180	179.749		15	-8.25	-16.709	0.28	2.75		-0.740819	0.0785048	1.466	2.69557	4.33484		-5.73782	134.975	-4.28158	18.4689		-9.2253	193.183	-6.50074	26.7155		-21.5095	177.925	-7.80211	24.3792		-13.668	174.106	-6.5637	24.0027
7.59	178.847	180.314	178.819	180.1	179.749		14.75	-8	-16.709	0	2.75		0.543017	0.12275	1.55854	2.69469	2.92811		-5.75359	135.106	-4.28845	18.4872		-9.2806	194.197	-6.5386	26.8592		-21.5095	177.666	-7.7945	24.342		-13.668	174.112	-6.56379	24.0035
7.6	178.847	180.314	178.819	180.1	179.749		14.5	-8	-16.709	-0.28	2.75		1.1669	-0.806553	1.60513	2.69424	2.22474		-5.75805	135.143	-4.29039	18.4924		-9.30806	194.701	-6.5574	26.9306		-21.5095	177.6	-7.79259	24.3327		-13.668	174.117	-6.56389	24.0044
7.61	178.759	180.314	178.819	180	179.749		14.25	-7.75	-16.709	-0.56	2.75		3.27985	-0.304037	1.6285	2.69402	1.87301		-5.75401	135.109	-4.28863	18.4877		-9.32174	194.952	-6.56677	26.9662		-21.5095	177.584	-7.79211	24.3303		-13.668	174.117	-6.56389	24.0044
7.62	178.759	180.314	178.733	179.9	179.666		14	-7.5	-16.709	-0.84	3		2.6152	-0.0476319	4.00909	2.69391	5.30283		-6.21087	138.834	-4.48457	19.0101		-9.32856	195.077	-6.57144	26.9839		-21.5095	177.58	-7.79199	24.3297		-13.668	174.117	-6.56389	24.0044
7.63	178.759	180.226	178.648	179.9	179.666		13.75	-7.25	-16.709	-1.12	3.25		2.26483	1.75029	5.35022	2.69386	5.07581		-5.89749	136.292	-4.35076	18.6535		-9.33197	195.139	-6.57378	26.9928		-21.5095	177.579	-7.79196	24.3296		-13.668	174.117	-6.56389	24.0044
7.64	178.759	180.226	178.648	179.799	179.666		13.5	-7	-16.464	-1.4	3.25		2.07162	1.11933	5.53208	2.69383	3.50794		-5.78652	135.378	-4.30276	18.5254		-9.81967	204.084	-6.90769	28.2604		-21.5095	177.579	-7.79195	24.3296		-13.7134	174.601	-6.58474	24.0728
7.65	178.759	180.226	178.733	179.799	179.749		13.25	-7	-16.219	-1.68	3.5		1.95699	-0.172229	3.11445	2.69381	2.11162		-6.30494	139.586	-4.52425	19.1157		-10.0669	208.62	-7.07698	28.9031		-21.5095	177.579	-7.79195	24.3295		-13.762	175.11	-6.60688	24.1446
7.66	178.759	180.226	178.819	179.799	179.833		13	-6.75	-15.974	-2.24	3.75		1.88163	0.191474	1.57805	2.69381	1.30657		-5.89861	136.301	-4.35125	18.6548		-9.30351	194.617	-6.55429	26.9188		-21.5095	177.579	-7.79195	24.3295		-13.762	175.11	-6.60688	24.1446
7.67	178.847	180.314	178.988	179.9	179.916		13	-6.5	-15.729	-2.24	4		1.1029	-1.29681	-1.4325	2.6938	0.806861		-6.30065	139.552	-4.52244	19.1109		-8.28094	175.871	-5.85424	24.2621		-21.5095	177.579	-7.79195	24.3295		-13.8135	175.622	-6.62989	24.2164
7.68	178.847	180.314	179.074	179.9	180		12.75	-6.25	-15.239	-2.52	4		1.32063	-0.43636	0.305784	2.6938	-1.0627		-5.88207	136.165	-4.34412	18.6358		-7.67764	164.817	-5.44127	22.6955		-21.5095	177.579	-7.79195	24.3295		-13.8678	176.197	-6.65474	24.2976
7.69	178.935	180.226	179.074	179.9	180		12.75	-6.25	-14.994	-2.52	4		0.688432	0.65058	1.597	2.6938	-0.000172958		-5.98351	136.995	-4.38775	18.7521		-6.76283	148.068	-4.81516	20.3216		-21.5095	177.579	-7.79195	24.3295		-13.9247	176.796	-6.68073	24.3822
7.7	178.935	180.226	179.074	179.799	179.916		12.5	-6	-14.749	-2.8	4		0.979415	0.637861	2.14619	0.553209	2.67382		-5.83809	135.804	-4.32511	18.5851		-6.30771	139.743	-4.50373	19.1415		-21.5095	177.579	-7.79195	24.3295		-13.9247	176.797	-6.68075	24.3823
7.71	179.023	180.226	179.074	179.599	179.833		12.5	-6	-14.749	-2.8	4		0.383857	-0.374785	1.62047	1.48717	4.14642		-6.5947	141.877	-4.64516	19.4372		-6.98263	152.091	-4.96558	20.8918		-21.5095	177.579	-7.79195	24.3295		-13.9247	176.797	-6.68075	24.3823
7.72	179.023	180.138	178.988	179.5	179.749		12.5	-6	-14.504	-3.08	4		1.78917	0.823347	4.39028	1.95155	5.01835		-5.92387	136.508	-4.36213	18.6838		-7.32736	158.402	-5.20152	21.7863		-21.5095	177.579	-7.79195	24.3295		-13.9247	176.798	-6.68077	24.3825
7.73	179.023	180.05	178.988	179.5	179.666		12.25	-5.75	-14.259	-3.36	4		1.39581	2.52745	4.3095	2.18694	5.59		-6.22284	138.93	-4.48963	19.0236		-8.02621	171.203	-5.67986	23.6005		-21.5066	178.061	-7.80268	24.4084		-13.9247	176.801	-6.68082	24.383
7.74	179.023	180.05	178.988	179.5	179.749		12.25	-5.75	-14.014	-3.64	4.25		2.27711	0.818513	4.27875	2.304	3.2528		-7.30757	147.351	-4.93498	20.2058		-8.40406	178.127	-5.93852	24.5818		-21.5066	177.692	-7.79406	24.3483		-13.9247	176.807	-6.68092	24.3839
7.75	179.023	180.05	178.988	179.599	179.833		12	-5.75	-13.524	-3.92	4.5		1.62175	-0.086592	5.28997	0.221939	1.98178		-7.08966	145.7	-4.84747	19.974		-8.01603	171.016	-5.67289	23.5741		-21.5066	177.594	-7.79179	24.3324		-13.9247	176.814	-6.68105	24.3851
7.76	179.111	180.05	178.988	179.699	179.916		12	-5.5	-13.279	-4.2	4.5		0.553023	0.553978	4.52747	1.18509	-0.280048		-6.87852	144.083	-4.76179	19.7468		-7.79005	166.876	-5.51821	22.9873		-21.5066	177.569	-7.79121	24.3284		-13.9839	177.408	-6.7076	24.4684
7.77	179.198	179.962	179.159	179.799	179.916		12	-5.5	-12.544	-4.48	4.75		-0.0972805	1.54239	2.43996	1.66307	2.13694		-6.7716	143.256	-4.71805	19.6308		-7.10306	154.295	-5.048	21.2042		-21.5066	177.563	-7.79106	24.3274		-14.0454	178.058	-6.73572	24.5602
7.78	179.198	179.962	179.33	179.799	179.916		12	-5.25	-12.054	-4.48	4.75		1.28065	1.43284	0.274665	1.90648	1.84251		-5.98574	137.013	-4.3887	18.7547		-7.24282	156.854	-5.14366	21.5669		-21.5036	178.072	-7.80239	24.4106		-14.0454	178.061	-6.73578	24.5607
7.79	179.286	179.962	179.5	179.799	179.916		12	-5.25	-11.564	-4.76	4.75		0.150599	0.40376	-0.931225	2.02737	1.70239		-7.17172	146.324	-4.88053	20.0616		-5.67335	128.148	-4.06971	17.4979		-21.5036	177.681	-7.79328	24.347		-14.1089	178.726	-6.76472	24.6546
7.8	179.286	179.962	179.671	179.699	179.833		12	-5.25	-10.829	-4.76	4.75		1.28866	-0.0914876	-0.71191	-0.0526169	3.79352		-6.14174	138.278	-4.45527	18.9321		-5.73458	129.266	-4.1116	17.6564		-21.5036	177.577	-7.79086	24.3302		-14.1089	178.726	-6.76472	24.6546
7.81	179.286	179.874	179.756	179.599	179.833		12	-5	-10.339	-4.76	5		1.85769	2.34835	-0.113032	-1.22881	4.35424		-6.36869	140.094	-4.55102	19.1869		-5.96772	133.527	-4.2711	18.2604		-21.5036	177.551	-7.79024	24.3259		-14.1089	178.726	-6.76472	24.6546
7.82	179.286	179.874	179.756	179.5	179.749		12	-5	-9.849	-4.76	5		2.14221	0.988002	1.9446	0.178573	5.29034		-6.49127	141.064	-4.60222	19.3231		-6.66439	146.267	-4.74779	20.0663		-21.5036	177.544	-7.79009	24.3248		-14.1089	178.732	-6.76481	24.6554
7.83	179.374	179.874	179.841	179.5	179.749		12	-4.75	-9.359	-5.04	5		0.465433	1.34923	1.12737	-0.923107	3.74537		-6.65562	142.354	-4.67034	19.5041		-6.23563	138.424	-4.4544	18.9546		-21.5005	178.053	-7.80139	24.408		-14.1742	179.416	-6.79458	24.752
7.84	179.374	179.874	179.926	179.5	179.833		12	-4.75	-8.869	-5.04	5.25		1.33014	0.492223	0.638561	0.294939	2.33849		-6.63989	142.231	-4.66385	19.4868		-5.78435	130.176	-4.14565	17.7853		-21.4973	178.571	-7.81288	24.4929		-14.1742	179.421	-6.79467	24.7528
7.85	179.462	179.874	180.012	179.5	179.916		12	-4.75	-8.379	-5.32	5.25		-0.0565384	0.0929423	0.392884	0.860543	-0.0187937		-5.92951	136.554	-4.36455	18.6903		-5.91686	132.597	-4.2363	18.1286		-21.4973	177.796	-7.79483	24.3668		-14.1742	179.421	-6.79467	24.7528
7.86	179.462	179.874	180.097	179.599	179.916		12	-4.5	-7.644	-5.32	5.5		0.953214	0.886764	1.17968	1.19472	2.39969		-6.21502	138.867	-4.48632	19.0148		-6.05449	135.113	-4.33047	18.4852		-21.5416	182.552	-7.94452	25.0376		-14.2412	180.109	-6.82494	24.8496
7.87	179.462	179.786	180.182	179.699	179.916		12	-4.5	-7.154	-5.6	5.5		1.45809	1.97954	0.554012	-0.453017	2.08551		-6.3871	140.24	-4.55873	19.2074		-6.19696	137.717	-4.42794	18.8544		-21.5416	179.04	-7.84004	24.5378		-14.2412	180.112	-6.825	24.8501
7.88	179.462	179.786	180.268	179.799	179.916		12	-4.5	-6.664	-5.6	5.5		1.71053	0.935199	0.210047	0.477826	1.93696		-5.84329	135.847	-4.32736	18.5911		-6.82077	149.128	-4.85482	20.4719		-21.5416	178.088	-7.8117	24.4022		-14.3095	180.829	-6.85616	24.9512
7.89	179.462	179.786	180.353	179.799	179.833		12	-4.5	-6.174	-5.6	5.5		1.83675	0.407102	-0.0918835	0.90276	4.0491		-7.00709	145.07	-4.81407	19.8855		-6.76947	148.19	-4.8197	20.3388		-21.5416	177.844	-7.80446	24.3676		-14.3095	180.829	-6.85616	24.9512
7.9	179.55	179.698	180.438	179.799	179.833		12	-4.5	-5.439	-5.88	5.5		0.0808277	1.87378	0.778764	-0.996797	3.05274		-6.79222	143.416	-4.72651	19.6532		-6.82817	149.264	-4.85988	20.4911		-21.5845	183.286	-7.973	25.1403		-14.3095	180.829	-6.85616	24.9512
7.91	179.55	179.698	180.608	179.699	179.833		12	-4.25	-4.949	-5.88	5.5		0.905959	2.04314	-1.76192	-1.73091	2.55459		-6.68428	142.577	-4.68216	19.5355		-6.94385	151.381	-4.93905	20.7912		-21.5845	179.431	-7.85792	24.5929		-14.3095	180.834	-6.85626	24.9521
7.92	179.55	179.611	180.694	179.699	179.749		12	-4.25	-4.214	-6.16	5.5		1.31853	2.90645	-0.264794	-2.506	4.49669		-7.51545	148.908	-5.01765	20.4246		-7.63394	164.017	-5.41136	22.582		-21.5845	178.376	-7.82642	24.443		-14.3095	180.834	-6.85626	24.9521
7.93	179.55	179.611	180.779	179.699	179.749		12	-4	-3.724	-6.44	5.75		1.52481	2.58427	-0.760897	-2.80544	4.9793		-6.28993	139.467	-4.51793	19.0989		-8.14056	173.298	-5.75814	23.8975		-21.5813	178.587	-7.82901	24.4834		-14.3095	180.834	-6.85626	24.9521
7.94	179.55	179.611	180.864	179.799	179.749		12	-4	-3.234	-6.44	5.75		1.62795	1.55197	-1.13259	-2.86325	3.69073		-7.33611	147.565	-4.94638	20.236		-8.48353	179.584	-5.99292	24.7883		-21.6228	183.659	-7.98878	25.196		-14.3095	180.839	-6.85635	24.9529
7.95	179.55	179.698	181.035	179.799	179.749		12	-3.75	-2.744	-6.72	5.75		1.67952	0.288231	-3.50751	-0.862737	3.0596		-6.204	138.779	-4.48166	19.0023		-8.23085	174.953	-5.81995	24.132		-21.6197	180.378	-7.88633	24.743		-14.3792	181.569	-6.8881	25.0559
7.96	179.638	179.698	181.035	179.799	179.833		12	-3.75	-2.499	-6.72	6		-0.113726	0.255649	-1.99586	0.28118	2.10703		-6.39069	140.269	-4.56023	19.2114		-8.19523	174.3	-5.79556	24.0394		-21.6598	185.834	-8.05856	25.5063		-14.3792	181.569	-6.8881	25.0559
7.97	179.638	179.698	181.035	179.9	179.833		12	-3.5	-2.009	-7	6		0.692744	1.22485	0.121019	3.29902	2.15475		-5.84231	135.838	-4.32694	18.5899		-8.83451	186.018	-6.2332	25.7001		-21.6985	189.805	-8.18353	26.067		-14.3792	181.569	-6.8881	25.0559
7.98	179.638	179.698	181.035	179.9	179.833		12	-3.5	-1.764	-7	6.25		1.09598	0.746883	-0.161996	2.75432	3.76698		-5.82258	135.676	-4.31839	18.5671		-7.58719	163.16	-5.37936	22.4607		-21.7385	192.333	-8.26285	26.4316		-14.4499	182.296	-6.9201	25.1583
7.99	179.638	179.698	181.035	179.9	179.833		12	-3.25	-1.519	-7.28	6.25		1.29759	1.47311	-0.245709	0.22417	3.02397		-5.73168	134.924	-4.27891	18.4617		-7.5375	162.25	-5.34535	22.3317		-21.7766	194.047	-8.31593	26.6859		-14.4499	182.296	-6.9201	25.1583
8	179.638	179.698	181.035	179.799	179.833		12	-3.25	-1.274	-7.28	6.25		1.39841	0.89599	-0.271597	-3.48622	2.6644		-5.93534	136.602	-4.36706	18.697		-7.03217	152.998	-4.99949	21.0203		-21.8152	196.13	-8.37317	27.015		-14.5216	183.047	-6.95275	25.2643
8.01	179.638	179.698	180.95	179.599	179.833		12	-3.25	-1.029	-7.56	6.25		1.44881	0.596186	1.53389	-3.15402	2.47774		-5.73711	134.969	-4.28128	18.4681		-6.8186	149.089	-4.85333	20.4663		-21.8493	196.201	-8.38316	27.0153		-14.5216	183.047	-6.95275	25.2643
8.02	179.638	179.611	180.95	179.599	179.833		12	-3	-0.784	-7.56	6.25		1.47401	3.07776	0.760726	-1.11387	2.38442		-5.94302	136.664	-4.37036	18.7058		-6.74223	147.691	-4.80106	20.2682		-21.8797	195.345	-8.37095	26.8645		-14.5216	183.047	-6.95275	25.2643
8.03	179.726	179.523	180.95	179.699	179.833		12	-3	-0.784	-7.84	6.25		-0.332418	3.49042	-0.650745	0.33393	2.33775		-6.13816	138.249	-4.45375	18.928		-6.24648	138.623	-4.46183	18.9828		-21.9065	195.118	-8.37142	26.8213		-14.5216	183.047	-6.95275	25.2643
8.04	179.726	179.523	180.95	179.799	179.749		12	-2.75	-0.539	-7.84	6.25		0.467459	3.16457	-0.318063	-1.12172	4.53296		-6.34515	139.907	-4.54115	19.1607		-6.47203	142.748	-4.61616	19.5675		-21.9338	195.257	-8.37981	26.8398		-14.5216	183.047	-6.95275	25.2643
8.05	179.726	179.611	180.864	179.799	179.749		12	-2.75	-0.539	-7.84	6.25		0.867397	0.290144	0.523486	-1.96512	3.55242		-7.26643	147.04	-4.91853	20.1623		-6.17541	137.323	-4.4132	18.7986		-21.9338	184.765	-8.06669	25.3501		-14.5216	183.047	-6.95275	25.2643
8.06	179.726	179.611	180.779	179.799	179.749		12	-2.5	-0.294	-7.84	6.25		1.06737	1.43011	2.13154	-2.45208	3.06225		-6.08655	137.832	-4.43179	18.8695		-6.45703	142.473	-4.6059	19.5286		-21.961	190.207	-8.23031	26.1312		-14.5216	183.061	-6.95299	25.2664
8.07	179.726	179.611	180.694	179.699	179.749		12	-2.5	-0.294	-7.84	6.5		1.16735	0.99941	1.83311	-0.403711	4.40318		-5.73547	134.956	-4.28056	18.4661		-5.83344	131.073	-4.17923	17.9125		-21.9847	192.819	-8.31368	26.4954		-14.5216	183.061	-6.95299	25.2664
8.08	179.726	179.611	180.694	179.599	179.749		12	-2.25	-0.049	-8.12	6.5		1.21735	1.76881	1.25583	-1.62639	3.52215		-5.75718	135.136	-4.29001	18.4914		-5.86267	131.607	-4.19923	17.9882		-22.0068	194.29	-8.36126	26.7026		-14.5216	183.061	-6.95299	25.2664
8.09	179.726	179.611	180.694	179.599	179.749		12	-2.25	-0.049	-8.12	6.5		1.24234	1.20626	0.0268946	-2.29589	3.09541		-5.8285	135.725	-4.32096	18.574		-5.66893	128.067	-4.06669	17.4864		-22.0272	195.102	-8.38851	26.8173		-14.594	183.82	-6.986	25.3735
8.1	179.814	179.611	180.694	179.699	179.749		12	-2	0.196	-8.12	6.5		-0.564192	1.8817	0.381573	-2.25178	2.87412		-5.73448	134.948	-4.28013	18.465		-6.04731	134.981	-4.32556	18.4666		-22.047	195.988	-8.41459	26.9533		-14.594	183.82	-6.986	25.3735
8.11	179.814	179.611	180.608	179.699	179.749		12	-2	0.196	-8.4	6.75		0.235633	1.28172	1.20632	-2.61156	4.35708		-5.84902	135.894	-4.32984	18.5977		-5.98313	133.808	-4.28164	18.3003		-22.0638	195.952	-8.4183	26.9406		-14.594	183.82	-6.986	25.3735
8.12	179.814	179.611	180.608	179.799	179.749		12	-1.75	0.196	-8.4	6.75		0.635546	1.93383	0.12456	-0.44224	3.5397		-5.73493	134.951	-4.28032	18.4655		-6.33632	140.266	-4.52331	19.2156		-22.0789	196.046	-8.42386	26.9518		-14.594	183.82	-6.986	25.3735
8.13	179.814	179.611	180.523	179.799	179.749		12	-1.75	0.441	-8.4	6.75		0.835502	1.32265	2.08335	-1.69612	3.14508		-5.83487	135.777	-4.32372	18.5813		-5.79661	130.4	-4.15404	17.8171		-22.1031	207.65	-8.77053	28.6086		-14.667	184.585	-7.01927	25.4815
8.14	179.814	179.523	180.438	179.799	179.833		12	-1.75	0.441	-8.4	6.75		0.935481	2.62931	2.26812	0.0684332	0.702213		-5.73962	134.99	-4.28236	18.471		-5.85528	131.472	-4.19417	17.9691		-22.113	202.062	-8.60757	27.8077		-14.667	184.585	-7.01927	25.4815
8.15	179.814	179.523	180.438	179.799	179.833		11.75	-1.75	0.441	-8.4	6.75		-0.110542	1.77268	0.874023	-1.36965	1.57676		-5.81377	135.603	-4.31458	18.557		-5.87152	131.768	-4.20528	18.0111		-22.1205	199.752	-8.53612	27.4917		-14.667	184.585	-7.01927	25.4815
8.16	179.814	179.523	180.438	179.799	179.833		11.75	-1.5	0.441	-8.68	6.75		0.444426	2.45534	0.168098	-2.13076	2.01403		-6.76773	143.226	-4.71646	19.6266		-5.66969	128.081	-4.0672	17.4884		-22.127	197.958	-8.48676	27.2264		-14.667	184.571	-7.01903	25.4793
8.17	179.814	179.435	180.438	179.699	179.749		11.75	-1.5	0.441	-8.68	6.75		0.72191	3.37996	-0.173199	-2.99254	4.47001		-6.46813	140.882	-4.59258	19.2975		-5.75462	129.632	-4.1253	17.7083		-22.1312	197.735	-8.4771	27.2064		-14.667	184.571	-7.01903	25.4793
8.18	179.902	179.435	180.353	179.699	179.666		11.75	-1.5	0.441	-8.68	6.75		-0.958377	2.19546	1.22269	-3.14028	5.83957		-5.77887	135.315	-4.29944	18.5165		-5.81453	130.727	-4.16629	17.8635		-22.1342	196.944	-8.45744	27.0828		-14.667	184.571	-7.01903	25.4793
8.19	179.902	179.435	180.353	179.799	179.666		11.75	-1.25	0.441	-8.68	7		-0.0954299	2.80395	0.453177	-3.15707	6.02992		-6.72349	142.882	-4.69829	19.5783		-5.84839	131.346	-4.18946	17.9512		-22.1354	196.649	-8.44977	27.0378		-14.667	184.585	-7.01927	25.4815
8.2	179.902	179.435	180.268	179.9	179.666		11.75	-1	0.441	-8.96	7		0.336043	3.01563	1.5987	-3.32324	4.55876		-6.45011	140.739	-4.58507	19.2775		-5.65929	127.891	-4.06009	17.4615		-22.1357	186.337	-8.14011	25.58		-14.667	184.592	-7.0194	25.4826
8.21	179.902	179.435	180.182	179.9	179.833		11.75	-0.75	0.441	-8.96	7.25		0.55178	3.00841	2.3007	-3.45962	0.954645		-5.77699	135.3	-4.29862	18.5144		-5.73274	129.233	-4.11034	17.6517		-22.1346	190.959	-8.27957	26.2309		-14.7405	185.362	-7.05288	25.5912
8.22	179.902	179.523	180.182	179.9	179.916		11.75	-0.75	0.686	-8.96	7.5		0.659649	0.493579	2.08788	-3.57873	1.1403		-5.75727	135.136	-4.29005	18.4915		-5.64228	127.58	-4.04845	17.4174		-22.1317	193.613	-8.35882	26.6064		-14.7405	185.362	-7.05288	25.5912
8.23	179.814	179.611	180.182	179.799	180		11.5	-0.5	0.686	-8.96	7.5		1.4366	0.106213	1.10313	-1.32373	-0.483126		-5.86393	136.016	-4.33628	18.6149		-5.67056	128.097	-4.0678	17.4906		-22.127	194.973	-8.39884	26.799		-14.8143	186.114	-7.08613	25.697
8.24	179.814	179.611	180.182	179.699	180		11.5	-0.25	0.686	-8.96	7.5		1.19997	1.48131	0.623139	-0.0905465	0.819735		-6.03419	137.407	-4.40944	18.81		-5.85228	131.417	-4.19212	17.9613		-22.1205	195.637	-8.41778	26.8932		-14.8883	186.892	-7.11988	25.8069
8.25	179.814	179.611	180.182	179.699	179.916		11.5	-0.25	0.686	-9.24	7.5		1.08165	1.26568	0.36662	-1.74097	3.73763		-6.95168	144.645	-4.79158	19.8259		-5.83545	131.109	-4.1806	17.9177		-22.1123	195.942	-8.42572	26.9365		-14.8883	186.893	-7.1199	25.8071
8.26	179.902	179.523	180.097	179.799	179.833		11.5	0	0.686	-9.24	7.5		-0.796541	3.8283	1.81239	-2.61944	5.33993		-6.58022	141.764	-4.63916	19.4213		-5.82724	130.959	-4.17499	17.8964		-22.1013	196.421	-8.43564	27.0135		-14.8883	186.893	-7.1199	25.8071
8.27	179.902	179.523	180.097	179.9	179.833		11.5	0	0.686	-9.24	7.5		-0.0325439	2.3773	1.0618	-3.10946	4.01837		-5.81875	135.644	-4.31674	18.5627		-5.8232	130.885	-4.17222	17.886		-22.0883	196.849	-8.44336	27.0848		-14.8883	186.894	-7.11992	25.8072
8.28	179.989	179.523	180.012	179.9	179.833		11.5	0.25	0.686	-9.24	7.5		-1.46958	2.70927	2.2024	-3.4035	3.3576		-5.75118	135.086	-4.2874	18.4844		-5.64697	127.666	-4.05166	17.4295		-22.0745	196.244	-8.42775	26.9848		-14.8883	186.897	-7.11997	25.8077
8.29	179.989	179.523	180.012	179.9	179.833		11.5	0.25	0.686	-9.24	7.75		-0.485	1.93827	1.36138	-4.02875	4.65131		-5.81239	135.592	-4.31398	18.5554		-5.6973	128.585	-4.08609	17.5599		-22.059	196.018	-8.42002	26.9487		-14.8883	186.897	-7.11997	25.8077
8.3	179.989	179.523	180.012	179.799	179.833		11.25	0.5	0.686	-9.24	7.75		-1.08872	2.51472	0.926148	-4.06127	3.70944		-5.79233	135.426	-4.30528	18.5321		-5.64876	127.699	-4.05289	17.4342		-22.0418	195.889	-8.41403	26.9294		-14.8883	186.897	-7.11997	25.8077
8.31	179.989	179.523	180.012	179.699	179.916		11	0.5	0.686	-9.24	8		-1.40862	1.84206	0.71511	-4.03463	2.60918		-5.73659	134.965	-4.28105	18.4674		-5.66586	128.011	-4.06459	17.4785		-22.0228	195.775	-8.40803	26.913		-14.9623	187.673	-7.15369	25.9171
8.32	179.902	179.523	180.012	179.699	180		11	0.5	0.686	-9.52	8		1.32845	1.52449	0.612004	-1.86543	0.310476		-5.86859	136.055	-4.3383	18.6202		-5.70663	128.756	-4.09248	17.5841		-22.0244	185.711	-8.10498	25.4933		-14.9623	187.673	-7.15369	25.9171
8.33	179.814	179.435	179.926	179.799	180		10.75	0.75	0.686	-9.52	8		1.7169	3.93274	2.1127	-0.635804	1.29934		-5.73151	134.923	-4.27883	18.4615		-5.73329	129.243	-4.11071	17.6531		-22.0038	190.18	-8.23761	26.1211		-15.0362	188.442	-7.18727	26.0256
8.34	179.814	179.435	179.926	179.9	180		10.75	1	0.686	-9.52	8		1.28602	3.64785	1.41177	-2.24982	1.79248		-5.76027	135.161	-4.29135	18.495		-5.74807	129.513	-4.12083	17.6914		-21.9815	192.73	-8.31109	26.4812		-15.0362	188.443	-7.18729	26.0258
8.35	179.814	179.435	179.926	179.9	179.916		10.75	1	0.686	-9.52	8		1.07058	2.56491	1.0434	-3.11416	4.32427		-5.84264	135.841	-4.32708	18.5903		-5.64462	127.623	-4.05005	17.4234		-21.9556	194.268	-8.35124	26.7065		-15.0362	188.443	-7.18729	26.0258
8.36	179.814	179.435	179.841	179.9	179.833		10.5	1.25	0.686	-9.52	8		-0.133154	2.9767	2.40867	-3.5983	5.7347		-5.79853	135.478	-4.30797	18.5393		-5.66402	127.977	-4.06333	17.4737		-21.9277	195.257	-8.37339	26.8579		-15.0362	188.443	-7.18729	26.0258
8.37	179.814	179.435	179.841	179.799	179.833		10.5	1.5	0.686	-9.52	8		0.342959	3.18472	1.65911	-1.9616	4.29924		-5.73217	134.928	-4.27912	18.4623		-5.6959	128.56	-4.08513	17.5562		-21.9002	194.913	-8.36341	26.7958		-15.0362	188.444	-7.18731	26.0259
8.38	179.814	179.435	179.841	179.799	179.916		10.25	1.75	0.686	-9.52	8		-0.514996	3.36269	1.27175	-3.06739	1.29624		-5.91378	136.425	-4.35778	18.6722		-5.65794	127.866	-4.05917	17.458		-21.8711	194.775	-8.3563	26.7725		-15.0362	188.447	-7.18737	26.0264
8.39	179.814	179.523	179.841	179.799	180		10.25	1.75	0.686	-9.52	8.25		0.134006	0.841461	1.08143	-4.0027	1.28966		-6.15961	138.422	-4.46285	18.9523		-5.65031	127.727	-4.05395	17.4382		-21.8403	194.65	-8.34848	26.7538		-15.0362	188.447	-7.18737	26.0264
8.4	179.814	179.523	179.841	179.799	180		10	2	0.686	-9.52	8.25		-0.637504	2.14499	0.990682	-6.56956	1.82338		-6.33339	139.813	-4.53621	19.1475		-5.67651	128.205	-4.07187	17.506		-21.8403	184.192	-8.03634	25.269		-15.0362	188.442	-7.18727	26.0256
8.41	179.814	179.523	179.841	179.799	180		10	2.25	0.686	-9.52	8.25		0.0547196	2.85645	0.945796	-5.65341	2.0999		-6.55187	141.541	-4.62741	19.39		-5.69527	128.548	-4.0847	17.5546		-21.8079	188.926	-8.17309	25.941		-15.1099	189.216	-7.22089	26.1348
8.42	179.814	179.523	179.841	179.799	179.916		10	2.5	0.686	-9.52	8.25		0.400831	3.22023	0.923426	-3.09612	4.52855		-6.59345	141.867	-4.64464	19.4358		-5.70595	128.743	-4.09201	17.5823		-21.8105	182.536	-7.97966	25.0433		-15.1099	189.216	-7.22089	26.1348
8.43	179.814	179.523	179.756	179.799	179.916		9.75	2.5	0.686	-9.52	8.25		-0.522124	2.37522	2.45957	0.648494	3.59323		-6.64132	142.242	-4.66444	19.4884		-5.71161	128.847	-4.09588	17.5969		-21.7791	188.339	-8.14512	25.8777		-15.1099	189.216	-7.22089	26.1348
8.44	179.814	179.523	179.756	179.799	179.916		9.75	2.5	0.686	-9.52	8.25		0.0943777	1.95361	1.77952	0.49209	3.12558		-6.69246	142.641	-4.68553	19.5444		-5.71451	128.9	-4.09787	17.6045		-21.7438	190.863	-8.22012	26.2212		-15.1099	189.217	-7.22091	26.135
8.45	179.814	179.523	179.756	179.9	180		9.5	2.75	0.931	-9.52	8.25		-0.693383	2.64736	2.34347	-1.79612	0.596963		-6.00462	137.167	-4.39679	18.7762		-5.6581	127.869	-4.05928	17.4584		-21.7043	192.324	-8.25863	26.4272		-15.1099	189.217	-7.22091	26.135
8.46	179.814	179.435	179.756	179.9	180		9.5	3	0.931	-9.52	8.25		-0.00928401	4.63288	1.72887	-3.01543	1.48231		-5.79528	135.451	-4.30656	18.5356		-5.64677	127.662	-4.05152	17.429		-21.6598	194.431	-8.30376	26.7638		-15.1099	189.217	-7.22091	26.135
8.47	179.814	179.347	179.756	179.9	180		9.5	3	0.931	-9.52	8.25		0.332765	4.93469	1.47047	-4.10779	1.92499		-6.19693	138.722	-4.47867	18.9944		-5.86997	131.74	-4.20422	18.0071		-21.6165	194.441	-8.29927	26.7611		-15.1099	189.216	-7.22089	26.1348
8.48	179.814	179.347	179.756	179.799	179.916		9.25	3.25	0.931	-9.52	8.25		-0.592221	4.33118	1.29644	-2.45911	4.44109		-5.81364	135.602	-4.31452	18.5568		-5.78437	130.176	-4.14566	17.7854		-21.5748	193.398	-8.27023	26.5872		-15.1099	189.216	-7.22089	26.1348
8.49	179.814	179.347	179.756	179.799	179.916		9	3.25	0.931	-9.52	8.25		-1.07275	3.18318	1.21214	-1.69711	3.5495		-6.00299	137.154	-4.3961	18.7744		-5.74805	129.512	-4.12081	17.6913		-21.5316	192.944	-8.25301	26.5147		-15.1099	189.216	-7.22089	26.1348
8.5	179.814	179.435	179.756	179.9	179.916		9	3.5	1.176	-9.52	8.25		-0.23503	1.88586	2.09801	-5.30298	3.10371		-5.83141	135.749	-4.32222	18.5773		-5.73162	129.212	-4.10957	17.6488		-21.5351	182.644	-7.94515	25.055		-15.1099	189.217	-7.22091	26.135
8.51	179.814	179.435	179.756	179.9	180		8.75	3.75	1.176	-9.52	8.25		-0.912184	2.78296	1.6285	-5.45729	0.586031		-5.75681	135.133	-4.28985	18.4909		-5.72386	129.07	-4.10426	17.6287		-21.5351	179.034	-7.83863	24.5383		-15.1099	189.217	-7.22091	26.135
8.52	179.814	179.435	179.756	179.9	180		8.75	4	1.176	-9.52	8.25		-0.17278	3.62596	1.44802	-3.54934	1.47685		-7.04767	145.38	-4.8305	19.929		-5.98462	133.836	-4.28266	18.3042		-21.5351	178.054	-7.80971	24.398		-15.1099	189.217	-7.22091	26.135
8.53	179.726	179.435	179.756	179.9	180		8.5	4.25	1.176	-9.52	8.25		0.919939	3.88935	1.30053	-4.37663	1.92226		-7.00101	145.023	-4.8116	19.8789		-5.8451	131.286	-4.18721	17.9427		-21.494	183.846	-7.97322	25.2318		-15.1099	189.216	-7.22089	26.1348
8.54	179.726	179.435	179.671	179.799	180		8.5	4.5	1.176	-9.52	8.25		0.841187	4.04683	2.79519	-4.83678	2.14496		-7.00441	145.049	-4.81298	19.8826		-5.78682	130.221	-4.14734	17.7917		-21.4973	180.155	-7.86	24.7184		-15.1099	189.216	-7.22089	26.1348
8.55	179.726	179.435	179.671	179.799	180		8.25	4.5	1.176	-9.52	8.25		-0.294201	3.06331	2.07568	-2.93513	2.25631		-7.03285	145.267	-4.8245	19.9131		-5.76083	129.746	-4.12956	17.7244		-21.4973	178.209	-7.80709	24.4257		-15.1099	189.216	-7.22089	26.1348
8.56	179.726	179.435	179.671	179.9	180		8	4.75	1.176	-9.52	8.25		-0.879926	3.66748	1.69308	0.0412453	2.31198		-7.07361	145.578	-4.84098	19.9568		-5.64613	127.651	-4.05109	17.4274		-21.4517	183.302	-7.95415	25.1443		-15.1099	189.216	-7.22089	26.1348
8.57	179.726	179.435	179.671	179.9	180		8	5	1.421	-9.52	8.25		-0.0948105	3.74846	2.43685	-0.145346	2.33982		-6.31556	139.671	-4.52872	19.1276		-5.6563	127.836	-4.05805	17.4537		-21.4046	187.398	-8.07015	25.7248		-15.1099	189.216	-7.22089	26.1348
8.58	179.814	179.435	179.671	179.9	180.084		8	5.25	1.421	-9.52	8.25		-1.52128	4.05091	1.91388	-0.716569	0.0589726		-6.73735	142.99	-4.70399	19.5935		-5.68081	128.284	-4.07481	17.5172		-21.3527	189.796	-8.13205	26.0728		-15.1099	189.216	-7.22089	26.1348
8.59	179.814	179.435	179.671	179.799	180.084		7.75	5.5	1.421	-9.52	8.25		-1.62744	4.23533	1.71016	-3.09734	1.06819		-6.98117	144.871	-4.80355	19.8576		-5.93973	133.015	-4.25195	18.1879		-21.349	181.37	-7.87609	24.8887		-15.1099	189.216	-7.22089	26.1348
8.6	179.726	179.435	179.671	179.799	180.084		7.5	5.5	1.421	-9.52	8.25		0.120481	3.25791	1.54657	-4.41903	1.57279		-7.12733	145.987	-4.86266	20.0143		-5.82597	130.936	-4.17412	17.8931		-21.2952	186.51	-8.02005	25.6252		-15.1099	189.217	-7.22091	26.135
8.61	179.726	179.523	179.671	179.799	180.084		7.5	6	1.666	-9.52	8.25		0.369329	3.21012	2.40293	-5.18966	1.8251		-7.22477	146.726	-4.90183	20.1181		-5.77775	130.055	-4.14113	17.7682		-21.2952	179.237	-7.80869	24.5737		-15.1099	189.217	-7.22091	26.135
8.62	179.726	179.523	179.671	179.799	180.084		7.25	6	1.666	-9.52	8.25		-0.602259	2.48724	1.91129	-3.58472	1.95125		-6.49275	141.076	-4.60284	19.3247		-5.75599	129.658	-4.12625	17.7119		-21.2991	177.162	-7.74861	24.2746		-15.1099	189.217	-7.22091	26.135
8.63	179.638	179.523	179.756	179.799	180.167		7	6.25	1.911	-9.52	8.25		0.712945	3.77915	1.08929	-4.57347	-0.280454		-8.29217	154.589	-5.32011	21.2232		-6.03017	134.668	-4.31383	18.4222		-21.3029	177.314	-7.74956	24.309		-15.1099	189.217	-7.22091	26.135
8.64	179.726	179.435	179.756	179.799	180.167		7	6.5	1.911	-9.52	8.25		-1.07359	5.70912	1.17251	-3.3242	0.753348		-7.28829	147.205	-4.92728	20.1854		-5.8783	131.892	-4.20992	18.0287		-21.3066	177.648	-7.75715	24.3653		-15.1099	189.217	-7.22091	26.135
8.65	179.726	179.435	179.756	179.799	180.251		6.75	6.5	2.156	-9.52	8.25		-1.35979	4.09306	2.41485	-2.31014	-1.02459		-7.4064	148.093	-4.97438	20.3101		-6.60195	145.124	-4.70507	19.9043		-21.3066	176.732	-7.73565	24.2168		-15.1099	189.22	-7.22096	26.1355
8.66	179.726	179.435	179.756	179.799	180.251		6.75	6.75	2.156	-9.52	8.25		-0.4249	4.11863	1.81382	0.0196349	0.236144		-6.59866	141.908	-4.6468	19.4416		-6.14858	136.833	-4.39484	18.729		-21.2557	181.093	-7.8603	24.8309		-15.1099	189.22	-7.22096	26.1355
8.67	179.638	179.435	179.756	179.799	180.251		6.5	7	2.156	-9.52	8.25		0.765559	4.15984	1.63181	-2.53079	0.86647		-6.29605	139.515	-4.52051	19.1057		-6.34942	140.505	-4.53227	19.2496		-21.2557	177.419	-7.75104	24.3079		-15.1099	189.225	-7.22105	26.1363
8.68	179.638	179.435	179.756	179.799	180.251		6.5	7.25	2.401	-9.52	8		0.735678	4.48492	2.43695	-4.289	-0.465472		-6.94383	144.585	-4.78838	19.8174		-6.06552	135.314	-4.33801	18.5138		-21.1996	183.232	-7.91425	25.1412		-15.1099	189.225	-7.22105	26.1363
8.69	179.638	179.435	179.756	179.699	180.251		6.25	7.5	2.401	-9.52	8		-0.375274	4.67809	1.87535	-5.32627	0.47982		-7.28999	147.218	-4.92796	20.1872		-5.94455	133.103	-4.25525	18.2003		-21.1956	178.632	-7.7725	24.5003		-15.1099	189.225	-7.22105	26.1363
8.7	179.726	179.523	179.756	179.699	180.251		6.25	7.75	2.401	-9.52	7.75		-1.6718	3.00898	1.68583	-3.75759	-0.549337		-7.47647	148.617	-5.00221	20.3837		-6.2507	138.7	-4.46472	18.9937		-21.142	183.359	-7.91076	25.1567		-11.4543	151.485	-5.57067	20.8118
8.71	179.726	179.523	179.841	179.699	180.251		6	8	2.646	-9.52	7.75		-1.71299	3.87309	0.859514	-3.00469	0.241618		-7.58811	149.448	-5.04637	20.5005		-6.04352	134.912	-4.32296	18.4568		-21.1461	177.779	-7.74501	24.363		-11.4543	151.485	-5.57067	20.8118
8.72	179.726	179.523	179.841	179.699	180.251		6	8.25	2.646	-9.52	7.75		-0.655597	4.54569	1.01635	-0.513615	0.642894		-8.27709	154.481	-5.31433	21.208		-5.95241	133.247	-4.26062	18.2207		-21.15	176.832	-7.71319	24.2414		-11.5564	152.524	-5.61636	20.9583
8.73	179.726	179.523	179.841	179.699	180.167		6	8.5	2.646	-9.52	7.5		-0.126903	4.71978	1.22808	-1.25468	1.40215		-8.07075	152.99	-5.23486	20.9984		-6.77014	148.202	-4.82016	20.3405		-21.15	175.818	-7.68691	24.0847		-11.5564	152.524	-5.61636	20.9583
8.74	179.726	179.523	179.756	179.599	180.167		5.75	8.75	2.646	-9.52	7.5		-0.958568	4.82623	2.88304	-3.73872	1.31074		-7.97161	152.269	-5.19645	20.897		-6.30995	139.783	-4.50526	19.1473		-21.15	175.547	-7.67991	24.0427		-11.5564	152.524	-5.61636	20.9583
8.75	179.726	179.611	179.756	179.599	180.167		5.75	9	2.891	-9.52	7.5		-0.29642	3.07162	3.09877	-5.11415	1.27501		-7.93827	152.026	-5.1835	20.8628		-6.11086	136.143	-4.36904	18.6313		-21.1461	175.793	-7.68474	24.0839		-11.6572	153.534	-5.66119	21.1005
8.76	179.726	179.611	179.756	179.599	180.251		5.5	9.25	2.891	-9.52	7.25		-1.06136	3.93807	2.15427	-3.8235	-1.89345		-7.94023	152.04	-5.18426	20.8648		-5.72975	129.178	-4.10829	17.6439		-21.1461	175.523	-7.67842	24.0401		-11.6572	153.534	-5.66119	21.1005
8.77	179.814	179.611	179.756	179.599	180.334		5.5	9.5	2.891	-9.52	7.25		-2.18488	4.5756	1.86868	-1.04923	-2.33202		-8.46474	155.825	-5.38605	21.397		-6.12878	136.471	-4.3813	18.6777		-21.15	175.775	-7.68499	24.0805		-11.6572	153.534	-5.66119	21.1005
8.78	179.814	179.611	179.756	179.5	180.334		5.25	9.75	3.136	-9.52	7		-2.13956	4.76292	2.61264	-1.65944	-2.12165		-8.28075	154.507	-5.31573	21.2117		-6.02838	134.635	-4.3126	18.4175		-21.1539	176.403	-7.70029	24.1822		-11.7565	154.561	-5.70594	21.2456
8.79	179.814	179.698	179.671	179.5	180.251		5	10	3.136	-9.52	7		-2.13494	3.01959	3.63554	-1.95962	1.13122		-8.18906	153.846	-5.2805	21.1188		-5.98152	133.779	-4.28054	18.2961		-21.1539	175.73	-7.68464	24.0726		-11.7565	154.569	-5.70609	21.2469
8.8	179.814	179.698	179.671	179.5	180.251		5	10.25	3.381	-9.24	6.75		-1.05464	3.91235	3.80668	-4.22588	-0.294664		-8.15624	153.609	-5.26787	21.0855		-6.3448	140.421	-4.5291	19.2376		-21.15	175.674	-7.68264	24.0641		-11.8543	155.565	-5.74987	21.3874
8.81	179.726	179.698	179.756	179.399	180.167		4.75	10.5	3.381	-9.24	6.5		0.208528	4.53663	1.02063	-3.37804	0.838445		-8.58463	156.678	-5.43161	21.517		-5.80439	130.542	-4.15936	17.8372		-21.15	175.511	-7.67883	24.0375		-11.8543	155.535	-5.74935	21.3826
8.82	179.638	179.698	179.841	179.399	180.167		4.75	10.75	3.626	-8.96	6.5		2.03403	4.73971	0.65117	-2.95408	0.934925		-8.42286	155.526	-5.37009	21.3549		-6.21622	138.069	-4.44112	18.9043		-21.15	175.469	-7.67786	24.0307		-11.9504	156.514	-5.79238	21.5207
8.83	179.638	179.698	179.841	179.399	180.167		4.5	10.75	3.871	-8.96	6.25		0.147675	3.65311	2.10213	-2.74257	-0.343505		-8.34077	154.938	-5.33873	21.2723		-6.53596	143.917	-4.65991	19.7332		-21.1539	175.905	-7.68871	24.1011		-12.0447	157.48	-5.8347	21.6571
8.84	179.638	179.698	179.841	179.399	180.167		4.5	11	3.871	-8.68	6		0.282479	4.32167	1.95144	-0.521964	-1.01497		-8.31062	154.722	-5.32718	21.2419		-7.26152	157.196	-5.15645	21.6154		-21.1539	175.59	-7.68138	24.0498		-12.0447	157.48	-5.8347	21.6571
8.85	179.726	179.611	179.926	179.299	180.167		4.25	11.25	4.116	-8.4	5.75		-2.56516	6.31011	1.01481	-1.39194	-1.3895		-7.79286	150.96	-5.1268	20.7131		-7.13682	154.913	-5.07111	21.2918		-21.1539	175.507	-7.67945	24.0363		-12.137	158.421	-5.87604	21.7898
8.86	179.814	179.611	179.926	179.199	180.167		4.25	11.5	4.116	-8.12	5.75		-3.02694	5.83221	1.10742	-3.94286	-0.263419		-8.07565	153.026	-5.23676	21.0034		-6.59592	145.014	-4.70094	19.8887		-21.1539	175.486	-7.67897	24.0329		-12.2272	159.34	-5.91644	21.9195
8.87	179.814	179.611	179.926	179.199	180.167		4	11.75	4.361	-7.84	5.5		-2.65075	5.33033	2.49587	-3.23563	-1.05233		-7.56625	149.286	-5.03774	20.4777		-7.38648	159.484	-5.24198	21.9397		-21.15	175.902	-7.68794	24.1012		-12.3152	160.237	-5.95583	22.0459
8.88	179.814	179.698	179.926	179.199	180.167		4	12	4.361	-7.56	5.25		-1.38468	3.5563	1.82069	-2.88293	-1.4758		-7.99967	152.473	-5.20734	20.9258		-6.76463	148.101	-4.81639	20.3262		-21.15	175.571	-7.68024	24.0473		-12.3152	160.237	-5.95583	22.0459
8.89	179.814	179.786	179.841	179.299	180.167		4	12.25	4.361	-7.28	5.25		-0.751638	2.53481	3.45521	-2.70705	-0.360422		-8.19319	153.876	-5.28209	21.123		-6.97438	151.94	-4.95993	20.8703		-21.1539	175.779	-7.68577	24.0805		-12.4008	161.109	-5.99416	22.169
8.9	179.726	179.786	179.841	179.399	180.167		3.75	12.5	4.606	-7	5		0.287899	3.91372	3.47584	-0.504311	-1.17273		-8.66728	157.264	-5.4629	21.5993		-6.60223	145.13	-4.70526	19.9051		-21.1539	175.556	-7.68059	24.0443		-12.4839	161.956	-6.03136	22.2884
8.91	179.726	179.786	179.841	179.5	180.167		3.5	12.75	4.606	-6.72	4.75		-0.913457	4.61701	2.32411	-1.38306	-1.60804		-8.82546	158.379	-5.52253	21.7563		-6.00429	134.195	-4.29612	18.3551		-21.1539	175.499	-7.67925	24.0349		-12.4839	161.956	-6.03136	22.2884
8.92	179.726	179.786	179.926	179.5	180.167		3.5	13	4.606	-6.44	4.5		-0.436154	4.90783	0.293243	-3.93844	-1.86663		-8.68298	157.375	-5.46883	21.615		-6.53545	143.908	-4.65956	19.7319		-21.1539	175.484	-7.67892	24.0326		-12.5643	162.776	-6.06736	22.4041
8.93	179.726	179.786	179.926	179.5	180.167		3.25	13.25	4.851	-6.16	4.5		-1.29351	5.06883	1.82882	-3.2334	-0.640623		-8.60159	156.798	-5.43804	21.5339		-6.39625	141.362	-4.56431	19.371		-21.15	175.91	-7.68814	24.1026		-12.6419	163.567	-6.1021	22.5157
8.94	179.814	179.786	179.926	179.5	180.084		3.25	13.25	5.096	-5.88	4.25		-2.46324	3.94575	2.77617	-2.88182	0.565098		-8.56626	156.548	-5.42464	21.4986		-6.8299	149.295	-4.86106	20.4956		-21.15	175.573	-7.68029	24.0477		-12.7165	164.328	-6.13552	22.623
8.95	179.814	179.874	179.926	179.5	180.084		3	13.5	5.096	-5.6	4		-2.44103	2.72661	2.18034	-0.590914	-0.722271		-8.55799	156.489	-5.4215	21.4904		-7.06576	153.612	-5.02248	21.1074		-21.1539	175.777	-7.68573	24.0802		-12.7165	164.328	-6.13552	22.623
8.96	179.902	179.874	179.926	179.599	180.167		3	13.75	5.096	-5.6	3.75		-3.17097	3.77628	1.87287	-1.42669	-3.40043		-8.18186	153.795	-5.27774	21.1115		-7.21614	156.366	-5.1254	21.4976		-21.1539	175.556	-7.68058	24.0442		-12.7881	165.061	-6.16761	22.7264
8.97	179.902	179.874	179.926	179.799	180.167		2.75	14	5.096	-5.32	3.5		-2.92887	4.58646	1.61353	-1.84018	-2.91216		-8.72931	157.702	-5.48632	21.661		-6.79563	148.668	-4.83761	20.4067		-21.1539	175.499	-7.67925	24.0349		-12.8564	165.757	-6.1982	22.8247
8.98	179.814	179.874	179.841	179.9	180.167		2.75	14.25	5.341	-5.04	3.5		0.0891961	4.89497	4.30234	-2.05171	-1.28254		-8.67326	157.306	-5.46516	21.6053		-6.59744	145.042	-4.70198	19.8927		-21.15	175.868	-7.68716	24.0957		-12.9213	166.425	-6.22737	22.919
8.99	179.726	179.786	179.841	179.9	180.084		2.5	14.25	5.341	-4.48	3.25		0.618155	5.73518	2.94951	-2.15665	0.130947		-8.65143	157.152	-5.45691	21.5836		-6.50232	143.302	-4.63689	19.646		-21.15	175.562	-7.68003	24.0459		-12.9827	167.051	-6.25488	23.0074
9	179.726	179.786	179.841	179.799	180.084		2.25	14.5	5.341	-4.2	3		-0.838489	5.61671	2.27877	-0.0946423	-1.0837		-8.64891	157.134	-5.45595	21.5811		-6.43096	141.997	-4.58806	19.461		-21.15	175.482	-7.67816	24.0328		-12.9827	167.051	-6.25488	23.0074
9.01	179.726	179.874	179.841	179.799	180.084		2	14.75	5.341	-3.92	2.75		-1.58485	3.36713	1.95435	-1.04324	-1.72947		-7.74188	150.585	-5.10684	20.6604		-6.41923	141.782	-4.58004	19.4306		-21.15	175.462	-7.67769	24.0295		-13.0405	167.635	-6.28067	23.0897
9.02	179.726	179.962	179.841	179.799	180.084		2	15	5.586	-3.64	2.5		-0.880041	2.5094	2.82468	-1.51145	-2.08934		-8.29158	154.585	-5.31989	21.2226		-6.41339	141.675	-4.57604	19.4154		-21.15	175.457	-7.67757	24.0287		-13.0946	168.187	-6.30487	23.1675
9.03	179.814	180.05	179.841	179.9	180.084		1.75	15.25	5.586	-3.36	2.25		-3.44268	2.02591	2.24447	-1.75298	-2.30551		-8.78923	158.124	-5.5089	21.7204		-6.41047	141.622	-4.57404	19.4079		-21.1461	175.956	-7.68848	24.1106		-13.1448	168.699	-6.32735	23.2397
9.04	179.814	180.05	179.841	179.9	180.084		1.75	15.5	5.586	-3.08	2		-1.94293	3.56748	2.0797	-1.87251	-2.44938		-8.93119	159.121	-5.5622	21.8606		-6.89397	150.468	-4.90491	20.6617		-21.1461	175.567	-7.67943	24.0474		-13.191	169.17	-6.34805	23.3063
9.05	179.814	180.05	179.841	179.9	180.084		1.5	15.5	5.831	-3.08	1.75		-2.28907	3.09975	2.94286	0.182022	-2.55675		-8.98818	159.52	-5.58352	21.9167		-6.66932	146.357	-4.75117	20.0791		-21.1461	175.464	-7.67704	24.0306		-13.2332	169.6	-6.36692	23.3669
9.06	179.814	179.962	179.841	179.9	180.084		1.5	15.75	5.831	-3.08	1.5		-1.38415	6.0033	2.31656	1.3439	-2.64559		-8.8959	158.874	-5.54897	21.8258		-6.5615	144.384	-4.67739	19.7995		-21.1461	175.438	-7.67643	24.0264		-13.2711	169.988	-6.38392	23.4216
9.07	179.726	179.962	179.841	180.1	180.084		1.25	15.75	6.076	-2.8	1.25		-0.208682	4.34171	3.26465	-0.0435571	-2.72484		-8.62199	156.943	-5.44577	21.5542		-7.00713	152.539	-4.98235	20.9553		-21.1461	175.432	-7.67627	24.0253		-13.3049	170.332	-6.39902	23.4701
9.08	179.726	179.962	179.841	180.201	180.084		1.25	16	6.076	-2.8	1		-0.246057	4.69625	2.48344	-0.736519	-2.79899		-8.35344	155.029	-5.34357	21.2851		-6.75029	147.839	-4.80658	20.2891		-21.142	175.933	-7.68721	24.1076		-13.3342	170.632	-6.41218	23.5124
9.09	179.726	179.962	179.841	180.301	180.084		1	16.25	6.076	-2.52	0.5		-1.36076	4.89217	2.25175	-1.09866	-4.3357		-8.23389	154.17	-5.29774	21.1642		-7.13841	154.942	-5.0722	21.2959		-21.1378	176.444	-7.69832	24.1916		-13.3592	170.887	-6.42337	23.5484
9.1	179.814	180.05	179.841	180.301	180		1	16.25	6.076	-2.24	0.25		-2.65915	2.06232	2	-1.27634	-1.63466		-8.5553	156.47	-5.42048	21.4877		-6.84052	149.49	-4.86833	20.5231		-21.1378	175.669	-7.68033	24.0655		-13.3797	171.096	-6.43256	23.5779
9.11	179.902	180.138	179.841	180.201	179.916		0.75	16.5	6.321	-1.96	-0.25		-4.52031	1.71835	2.95665	-1.36438	-1.65336		-8.68238	157.371	-5.46861	21.6144		-6.69744	146.872	-4.77042	20.152		-21.1378	175.451	-7.67524	24.0299		-13.4072	171.376	-6.44486	23.6175
9.12	179.902	180.138	179.841	180.1	179.833		0.75	16.5	6.321	-1.68	-0.5		-2.66981	2.11607	2.37291	0.705103	-0.123701		-8.76956	157.986	-5.50149	21.7009		-6.6277	145.596	-4.72269	19.9711		-21.1378	175.394	-7.67392	24.0207		-13.4141	171.448	-6.44797	23.6276
9.13	179.902	180.05	179.841	180	179.833		0.5	16.75	6.321	-1.4	-0.75		-2.84057	5.53595	2.22179	1.87446	-1.33477		-8.95731	159.304	-5.57198	21.8863		-7.10125	154.262	-5.04677	21.1995		-21.1378	175.38	-7.67359	24.0184		-13.4186	171.495	-6.45001	23.6343
9.14	179.814	179.962	179.841	179.9	179.833		0.25	16.75	6.321	-1.12	-1.25		-1.12496	6.0031	2.01084	2.26891	-3.44561		-8.72532	157.674	-5.48482	21.657		-6.85061	149.674	-4.87523	20.5493		-21.1378	175.377	-7.67351	24.0178		-13.4251	171.567	-6.45303	23.6444
9.15	179.726	179.962	179.756	179.9	179.833		0	17	6.321	-1.12	-1.5		-0.169245	5.63999	3.68834	2.8694	-3.09528		-8.49146	156.015	-5.39622	21.4238		-6.72944	147.457	-4.79231	20.235		-21.1336	175.869	-7.68419	24.0987		-13.4359	171.68	-6.45796	23.6604
9.16	179.726	180.05	179.671	180	179.833		-0.25	17	6.321	-0.84	-1.75		-1.41251	2.24149	4.62036	3.07577	-2.9583		-7.82957	151.23	-5.14114	20.751		-6.67009	146.371	-4.7517	20.0811		-21.1292	176.38	-7.69528	24.1829		-13.4702	172.039	-6.4736	23.7111
9.17	179.726	180.138	179.671	180.1	179.833		-0.25	17	6.566	-0.84	-2		-0.956164	0.700373	4.22527	0.929863	-2.92314		-8.47391	155.89	-5.38954	21.4062		-6.17139	137.25	-4.41045	18.7881		-21.1831	180.634	-7.83512	24.7709		-13.4936	172.284	-6.48426	23.7456
9.18	179.726	180.138	179.671	180.201	179.833		-0.5	17.25	6.566	-0.56	-2.25		-1.824	2.89489	3.09807	-2.34491	-2.94116		-8.71379	157.592	-5.48047	21.6456		-5.94909	133.186	-4.25835	18.2121		-21.1787	177.745	-7.74423	24.3734		-13.5209	172.571	-6.49674	23.7861
9.19	179.726	180.138	179.756	180.301	179.749		-0.5	17.25	6.566	-0.28	-2.5		-1.17995	2.7794	1.09487	-0.203476	-0.893207		-8.80878	158.262	-5.51626	21.7398		-6.65031	146.009	-4.73816	20.0298		-21.2314	183.194	-7.91875	25.1334		-13.5522	172.898	-6.51099	23.8323
9.2	179.726	180.05	179.841	180.301	179.749		-0.75	17.25	6.811	0	-2.75		-1.95392	4.62612	0.889781	-1.03838	-1.86396		-8.83408	158.44	-5.52577	21.7648		-6.60163	145.119	-4.70485	19.9035		-21.2871	187.455	-8.05405	25.7376		-13.5872	173.265	-6.52696	23.8841
9.21	179.814	180.05	179.841	180.201	179.833		-0.75	17.25	6.811	0.28	-3		-3.08197	3.69171	1.47732	-1.57627	-4.48996		-8.6411	157.078	-5.453	21.5733		-7.11277	154.473	-5.05465	21.2294		-21.3452	191.416	-8.16883	26.3372		-13.6259	173.676	-6.54468	23.9421
9.22	179.902	180.05	179.756	180.1	179.916		-1	17.25	7.056	0.28	-3.25		-4.85793	3.07377	5.2477	-1.94218	-5.98272		-8.03115	152.703	-5.21954	20.958		-7.9668	170.114	-5.63919	23.4462		-21.4447	203.791	-8.55476	28.0862		-13.668	174.117	-6.56389	24.0044
9.23	179.902	180.05	179.671	180	179.916		-1.25	17.25	7.056	0.56	-3.5		-4.06086	2.90942	5.51484	0.16286	-4.79517		-8.18235	153.798	-5.27792	21.112		-7.32655	158.387	-5.20096	21.7842		-21.494	199.158	-8.42371	27.4273		-13.7134	174.579	-6.58435	24.0693
9.24	179.902	180.05	179.671	180	179.833		-1.25	17.25	7.301	0.56	-3.75		-2.58435	2.82401	5.00335	1.24789	-2.11916		-8.25117	154.294	-5.30438	21.1817		-6.98716	152.174	-4.96868	20.9035		-21.5416	196.881	-8.36262	27.1034		-13.762	175.091	-6.60655	24.1416
9.25	179.814	179.962	179.756	180.1	179.749		-1.5	17.25	7.301	0.56	-4		-1.12307	4.64476	1.7669	1.82749	-0.675558		-8.28395	154.53	-5.31696	21.2149		-6.34639	140.45	-4.53019	19.2417		-21.5875	195.86	-8.33871	26.958		-13.8135	175.631	-6.63004	24.2178
9.26	179.638	179.962	179.841	180.301	179.666		-1.75	17.25	7.546	0.84	-4.5		1.5245	3.81007	1.38368	2.16801	-1.36722		-8.29995	154.645	-5.32309	21.2311		-6.99532	152.323	-4.97427	20.9247		-21.6288	194.548	-8.31256	26.7485		-13.8678	176.205	-6.65489	24.2989
9.27	179.638	179.962	179.926	180.401	179.666		-2	17.25	7.791	1.12	-4.75		-0.575924	3.20434	1.07548	2.39044	-2.26796		-7.71164	150.362	-5.09498	20.629		-7.41231	159.957	-5.25966	22.0067		-21.6686	194.174	-8.30923	26.6883		-13.9247	176.807	-6.68092	24.3839
9.28	179.638	179.962	179.926	180.401	179.749		-2.25	17.25	7.791	1.4	-5		-1.64417	3.09656	1.67462	0.205581	-4.92939		-8.02766	152.677	-5.21819	20.9544		-8.21031	174.576	-5.80588	24.0786		-21.707	194.158	-8.31477	26.6842		-14.0454	178.079	-6.7361	24.5636
9.29	179.726	179.962	179.926	180.301	179.749		-2.25	17.25	8.036	1.68	-5.25		-2.91935	3.03344	3.38791	-0.986973	-4.28093		-8.16309	153.659	-5.2705	21.0924		-8.66264	182.867	-6.11554	25.2536		-21.7438	194.269	-8.32346	26.6995		-14.1089	178.744	-6.76504	24.6574
9.3	179.726	179.962	179.926	180.1	179.749		-2.5	17.25	8.036	1.96	-5.5		-2.94985	2.99977	2.60115	0.236448	-3.99741		-8.22542	154.109	-5.29449	21.1557		-7.82999	167.608	-5.54555	23.091		-21.7791	194.426	-8.33319	26.7216		-14.1742	179.402	-6.79433	24.7498
9.31	179.814	179.962	179.926	180	179.749		-2.5	17.25	8.036	1.96	-5.75		-3.70615	2.98243	2.39193	1.23658	-3.89774		-8.25529	154.324	-5.30596	21.1859		-7.96161	170.019	-5.63564	23.4328		-21.8152	195.011	-8.3527	26.8144		-14.2412	180.104	-6.82485	24.8488
9.32	179.814	179.962	179.926	180	179.749		-2.5	17.25	8.036	1.96	-6.25		-2.38121	2.97364	2.15521	-0.607632	-5.45472		-8.2699	154.429	-5.31157	21.2007		-7.50497	161.654	-5.32308	22.2473		-21.8493	195.606	-8.37213	26.9089		-14.3095	180.82	-6.85602	24.9499
9.33	179.814	179.962	179.841	180.1	179.666		-2.75	17.25	8.036	2.24	-6.5		-2.81476	2.96921	3.94617	0.810366	-2.55052		-8.27713	154.481	-5.31435	21.208		-7.27958	157.527	-5.16881	21.6623		-21.9102	207.083	-8.72214	28.5417		-14.3792	181.55	-6.88776	25.0529
9.34	179.814	179.962	179.841	180.301	179.583		-3	17.25	8.281	2.24	-6.75		-3.04956	2.96699	4.19505	1.54078	-0.993915		-8.28073	154.507	-5.31572	21.2116		-7.1684	155.491	-5.09273	21.3738		-21.9372	201.243	-8.55694	27.6957		-14.5216	183.042	-6.95266	25.2634
9.35	179.814	179.962	179.756	180.401	179.499		-3	17.25	8.281	2.24	-7.25		-2.08898	2.96588	4.72964	1.94773	-1.69238		-8.28252	154.52	-5.31641	21.2135		-6.57802	144.687	-4.6887	19.8423		-21.961	198.987	-8.48957	27.3865		-14.594	183.827	-6.98612	25.3746
9.36	179.814	179.962	179.756	180.401	179.499		-3.25	17.25	8.281	2.24	-7.5		-2.7047	2.96532	3.84792	-0.174239	-2.61536		-8.28342	154.526	-5.31676	21.2144		-7.3085	158.057	-5.18861	21.7373		-21.9847	197.191	-8.44339	27.1187		-14.667	184.601	-7.01956	25.4841
9.37	179.814	179.962	179.841	180.401	179.499		-3.25	17.25	8.281	2.24	-7.75		-1.93458	2.96505	1.1748	-0.897968	-3.1384		-8.28386	154.529	-5.31693	21.2148		-6.6392	145.806	-4.73056	20.001		-22.0068	196.459	-8.42578	27.011		-14.8143	186.155	-7.08685	25.7035
9.38	179.814	180.05	179.841	180.301	179.583		-3.5	17.25	8.526	2.24	-8		-2.64553	1.10069	2.76534	0.680713	-5.70485		-8.28409	154.531	-5.31701	21.215		-6.81373	149	-4.85	20.4536		-22.0272	196.18	-8.42065	26.9706		-14.8883	186.93	-7.12054	25.8129
9.39	179.902	180.05	179.841	180.301	179.583		-3.5	17.25	8.526	2.52	-8.25		-3.74207	1.9142	2.6764	1.4484	-4.9155		-8.2842	154.532	-5.31706	21.2152		-7.46719	160.963	-5.29723	22.1492		-22.0446	196.525	-8.43013	27.0302		-14.9623	187.705	-7.15426	25.9223
9.4	179.902	180.05	179.841	180.201	179.583		-3.75	17.25	8.526	2.52	-8.5		-3.68325	2.42082	2.61393	2.34126	-4.56449		-8.66196	157.226	-5.46089	21.5941		-7.80826	167.21	-5.53068	23.0346		-22.0446	185.626	-8.10717	25.4751		-15.0362	188.418	-7.18684	26.0218
9.41	179.902	180.05	179.841	180.1	179.499		-4	17.25	8.526	2.52	-8.75		-3.67188	2.58609	2.4315	2.55707	-2.13978		-8.50968	156.145	-5.40315	21.442		-7.45736	160.782	-5.29049	22.1237		-22.0616	190.494	-8.25566	26.164		-15.1099	189.19	-7.22044	26.1308
9.42	179.814	180.05	179.756	180.1	179.416		-4.25	17.25	8.526	2.52	-9		-1.86518	2.66342	4.248	0.724803	-0.813251		-8.41842	155.494	-5.36839	21.3505		-7.28408	157.609	-5.17189	21.6739		-22.0769	193.288	-8.3414	26.5599		-15.1834	189.96	-7.2539	26.2394
9.43	179.726	180.138	179.756	180.1	179.416		-4.5	17.25	8.771	2.52	-9.25		-0.863938	0.828874	4.51579	1.77578	-2.34998		-8.36855	155.137	-5.34935	21.3003		-7.19835	156.04	-5.11322	21.4515		-22.078	184.997	-8.09136	25.3914		-15.2564	190.787	-7.28827	26.3572
9.44	179.726	180.138	179.756	180.1	179.416		-4.75	17.25	8.771	2.8	-9.5		-2.08443	1.66519	3.28918	2.62719	-3.1675		-8.3425	154.951	-5.33939	21.274		-6.61626	145.386	-4.71486	19.9415		-22.0914	190.028	-8.24552	26.0992		-15.329	191.56	-7.32156	26.4665
9.45	179.726	180.226	179.756	180.1	179.416		-5	17.25	8.771	2.8	-9.75		-2.71272	0.273658	3.10561	2.94955	-3.62366		-8.6887	157.415	-5.471	21.6207		-7.35824	158.967	-5.22265	21.8664		-22.0914	183.553	-8.05273	25.1783		-15.4011	192.314	-7.35436	26.573
9.46	179.726	180.226	179.756	180	179.499		-5.25	17.25	8.771	3.08	-10		-3.04489	1.28452	2.81453	1.18002	-6.2409		-8.53881	156.352	-5.41422	21.4712		-7.23347	156.683	-5.13726	21.5426		-22.1031	189.189	-8.22276	25.978		-15.4725	193.062	-7.38688	26.6785
9.47	179.726	180.226	179.756	179.9	179.499		-5.5	17.25	9.016	3.08	-10.25		-3.22901	1.85476	3.82075	2.25143	-5.407		-8.75906	157.912	-5.49754	21.6905		-7.17163	155.55	-5.09493	21.3821		-22.1038	183.872	-8.06065	25.234		-15.5432	193.803	-7.41908	26.783
9.48	179.638	180.314	179.671	179.9	179.499		-5.5	17.25	9.016	3.36	-10.5		-0.424061	0.184041	5.06373	2.75207	-5.0351		-8.59681	156.765	-5.43623	21.5291		-7.14086	154.987	-5.07387	21.3023		-22.1136	189.167	-8.22277	25.9776		-15.6131	194.452	-7.44946	26.8732
9.49	179.638	180.402	179.671	179.9	179.332		-5.75	17.25	9.016	3.36	-10.75		-1.82069	-0.764417	4.19021	0.870042	-0.158804		-8.49452	156.037	-5.39738	21.4268		-7.67021	164.681	-5.43618	22.6762		-22.1136	183.371	-8.0504	25.1526		-15.6822	195.176	-7.48093	26.9755
9.5	179.638	180.402	179.756	179.9	179.249		-6	17.25	9.261	3.64	-11.25		-2.53703	0.579125	2.55645	0.184604	-1.53117		-8.75251	157.866	-5.49507	21.684		-6.85684	149.789	-4.8795	20.5654		-22.1216	189.047	-8.22115	25.9579		-15.7505	195.892	-7.51202	27.0764
9.51	179.638	180.489	179.756	179.9	179.165		-6.25	17.25	9.261	3.64	-11.5		-2.91324	-0.657846	2.58135	1.77451	-0.428239		-8.84924	158.546	-5.53147	21.7798		-6.98071	152.056	-4.96427	20.8868		-22.1279	192.634	-8.32917	26.467		-15.8178	196.694	-7.54439	27.1913
9.52	179.638	180.489	179.756	179.9	179.165		-6.25	17.25	9.506	3.64	-11.75		-2.02336	0.477363	4.24772	2.54253	-2.16777		-8.6812	157.362	-5.46816	21.6132		-8.16769	173.795	-5.77671	23.9679		-22.1321	194.884	-8.39417	26.7949		-15.9496	198.089	-7.60467	27.3886
9.53	179.638	180.489	179.756	179.9	179.165		-6.5	17	9.506	3.64	-12		-2.67444	-0.16409	3.42606	1.14665	-3.08411		-8.82915	158.405	-5.52392	21.7599		-7.6951	165.137	-5.45322	22.7408		-22.1321	185.345	-8.11142	25.4346		-16.0139	198.781	-7.63428	27.4864
9.54	179.638	180.577	179.841	180	179.165		-6.5	17	9.751	3.64	-12		-1.922	-1.1954	2.44545	0.429958	-1.84203		-8.67573	157.324	-5.46609	21.6078		-8.0119	170.941	-5.67007	23.5634		-22.1349	190.426	-8.26407	26.1541		-16.0773	199.444	-7.66311	27.58
9.55	179.638	180.577	179.841	180	179.249		-6.75	17	9.751	3.64	-12.25		-2.64178	0.00583047	2.47082	1.93992	-5.4036		-8.20107	153.933	-5.28513	21.131		-7.64728	164.261	-5.42049	22.6167		-22.1359	193.372	-8.35229	26.5718		-16.1395	200.096	-7.69146	27.6721
9.56	179.638	180.577	179.841	180	179.332		-7	16.75	9.751	3.64	-12.25		-3.01971	-0.523747	2.80542	3.07118	-5.61779		-8.68619	157.398	-5.47005	21.6182		-8.59354	181.6	-6.06823	25.074		-22.1359	184.842	-8.0977	25.3608		-16.1395	200.096	-7.69146	27.6721
9.57	179.638	180.577	179.841	180	179.249		-7	16.5	9.996	3.92	-12.5		-2.1307	-0.85285	3.94541	3.89851	-2.78685		-8.58363	156.671	-5.43123	21.516		-8.0044	170.803	-5.66494	23.5439		-22.1359	182.202	-8.01888	24.9858		-16.2007	200.568	-7.71631	27.7357
9.58	179.638	180.577	179.756	180	179.165		-7.25	16.25	9.996	3.92	-12.5		-2.7822	-1.05541	5.23362	2.09856	0.51379		-8.12123	153.356	-5.25437	21.0498		-7.70565	165.33	-5.46044	22.7682		-22.1349	187.931	-8.18977	25.7993		-16.2007	200.583	-7.71658	27.7381
9.59	179.638	180.577	179.756	180	179.081		-7.5	16	9.996	4.2	-12.75		-3.12598	-1.1739	4.25569	1.23684	0.561972		-7.76742	150.773	-5.11684	20.6868		-8.10942	172.727	-5.73682	23.8166		-22.135	183.56	-8.05617	25.1885		-16.2608	201.349	-7.74636	27.8486
9.6	179.55	180.489	179.756	179.9	179.165		-7.75	15.75	9.996	4.48	-12.75		-1.49688	0.546456	3.29602	4.84712	-2.42251		-7.53581	149.059	-5.02571	20.4459		-7.21071	156.266	-5.12168	21.4835		-22.1349	182.76	-8.02866	25.0861		-16.2608	201.366	-7.74666	27.8513
9.61	179.462	180.402	179.756	179.799	179.165		-8	15.25	9.996	4.48	-12.75		-0.584418	0.359973	3.05666	2.80107	-1.6305		-7.38639	147.943	-4.96642	20.289		-7.30763	158.041	-5.18801	21.7351		-22.1349	181.66	-8.00073	24.9146		-16.3197	202.002	-7.77384	27.9414
9.62	179.462	180.314	179.756	179.799	179.249		-8	15	10.241	4.76	-12.75		-0.753301	1.33865	4.11164	3.70878	-3.68309		-6.37974	140.182	-4.55565	19.1992		-7.3564	158.934	-5.22139	21.8616		-22.1349	181.359	-7.99311	24.8676		-16.3197	201.798	-7.77022	27.9091
9.63	179.462	180.226	179.756	179.799	179.332		-8.25	14.5	10.241	4.76	-12.75		-1.93376	0.876756	3.48238	4.11609	-4.86287		-5.7582	135.144	-4.29045	18.4926		-7.38085	159.381	-5.23813	21.9251		-22.1317	186.878	-8.15361	25.6633		-16.3197	201.798	-7.77022	27.9091
9.64	179.462	180.138	179.756	179.799	179.332		-8.25	14	10.241	5.04	-13		-1.44601	0.757885	3.36907	2.21379	-4.92962		-5.74987	135.075	-4.28683	18.4829		-7.94461	169.708	-5.624	23.3886		-22.1317	182.758	-8.03374	25.0685		-16.3197	201.815	-7.77052	27.9118
9.65	179.462	180.05	179.756	179.9	179.332		-8.5	13.5	10.241	5.04	-13		-2.29813	0.788974	3.11365	1.11264	-3.22908		-6.25928	139.222	-4.50501	19.0645		-7.70436	165.306	-5.45955	22.7648		-22.127	188.35	-8.20089	25.8598		-16.3197	201.831	-7.77079	27.9142
9.66	179.462	179.962	179.671	179.9	179.249		-8.5	13	10.486	5.04	-13.25		-1.64623	0.884105	6.17428	0.438833	-1.70749		-6.75542	143.131	-4.71142	19.6132		-7.58452	163.111	-5.37753	22.4537		-22.1205	192.181	-8.31453	26.4028		-16.3776	202.437	-7.79714	27.9998
9.67	179.462	179.874	179.671	179.9	179.165		-8.5	12.5	10.486	5.32	-13.25		-1.32026	1.00942	4.65331	2.36092	0.953874		-7.09497	145.741	-4.84961	19.9797		-7.52478	162.017	-5.33664	22.2987		-22.113	194.533	-8.38122	26.7445		-16.3776	202.437	-7.79714	27.9998
9.68	179.462	179.786	179.671	180	179.165		-8.75	12.25	10.486	5.32	-13.25		-2.25331	2.26761	3.88744	1.00295	-0.016466		-7.3374	147.575	-4.94689	20.2374		-7.46497	160.922	-5.29571	22.1434		-22.1038	195.964	-8.41927	26.9583		-16.4343	203.167	-7.82537	28.1052
9.69	179.55	179.698	179.756	180.1	179.165		-8.75	11.75	10.731	5.6	-13.25		-3.46086	1.88649	2.76859	0.663591	-0.504083		-7.52666	148.991	-5.02209	20.4363		-7.46345	160.894	-5.29466	22.1395		-22.0914	196.672	-8.43667	27.0652		-16.4343	203.184	-7.82567	28.1079
9.7	179.55	179.611	179.756	180.1	179.249		-9	11.25	10.976	5.6	-13.25		-3.45758	1.71636	4.04982	2.43116	-3.21561		-6.93715	144.534	-4.78567	19.8102		-7.46269	160.88	-5.29414	22.1375		-22.078	196.123	-8.42404	26.9691		-16.4343	203.184	-7.82567	28.1079
9.71	179.55	179.523	179.756	180	179.332		-9	10.75	11.221	5.88	-13.25		-2.37795	1.76702	5.34832	3.66907	-4.72721		-7.46974	148.567	-4.99954	20.3767		-8.59002	181.536	-6.06582	25.0649		-22.0616	196.602	-8.43261	27.0483		-16.4343	203.184	-7.82567	28.1079
9.72	179.462	179.523	179.756	180	179.332		-9.25	10.25	11.221	5.88	-13.25		-1.11511	0.0492349	4.39911	2.22685	-3.17193		-7.77149	150.803	-5.11844	20.691		-8.63527	182.365	-6.0968	25.1824		-22.0616	185.707	-8.11134	25.4888		-16.4343	203.016	-7.8227	28.0813
9.73	179.374	179.523	179.841	179.9	179.249		-9.25	10	11.466	5.88	-13.25		0.710221	0.299396	3.09091	3.6836	0.0708522		-7.96541	152.224	-5.19405	20.8907		-8.68688	183.311	-6.13213	25.3165		-22.0446	190.346	-8.24865	26.1435		-16.4343	203.032	-7.82298	28.0838
9.74	179.286	179.435	179.926	179.9	179.165		-9.5	9.5	11.466	5.88	-13.25		0.642815	1.05294	0.87844	2.33595	1.84794		-7.4084	148.108	-4.97518	20.3122		-8.20182	174.421	-5.80008	24.0566		-22.0459	183.786	-8.05121	25.2176		-16.4343	203.032	-7.82298	28.0838
9.75	179.286	179.347	180.012	180	179.165		-9.5	9	11.711	5.88	-13.25		-0.0160002	1.46913	1.12686	3.52498	0.429919		-6.32517	139.748	-4.53275	19.1383		-9.05526	190.065	-6.38433	26.2737		-22.0459	181.528	-7.98542	24.8919		-16.4343	203.167	-7.82537	28.1052
9.76	179.374	179.259	180.012	180.1	179.249		-9.5	8.5	11.711	6.16	-13.25		-2.16444	1.81482	1.94742	2.32111	-2.74841		-7.49101	148.725	-5.00797	20.399		-9.01232	189.278	-6.35493	26.1621		-22.047	181.624	-7.98444	24.9181		-16.4343	203.184	-7.82567	28.1079
9.77	179.462	179.171	179.926	180.301	179.249		-9.5	8.25	11.711	6.16	-13.25		-3.35459	3.24713	4.88536	3.6065	-2.02609		-8.01888	152.613	-5.21479	20.9454		-9.50986	198.402	-6.69557	27.4551		-22.047	180.973	-7.96837	24.8151		-16.4343	203.184	-7.82567	28.1079
9.78	179.462	179.083	179.841	180.301	179.249		-9.5	7.75	11.711	6.44	-13.25		-2.24659	2.89492	6.0262	4.59418	-1.6669		-8.27282	154.45	-5.31269	21.2036		-8.79553	185.303	-6.20651	25.5988		-22.0284	185.779	-8.11011	25.4947		-16.4343	203.016	-7.8227	28.0813
9.79	179.462	179.083	179.756	180.201	179.165		-9.5	7.5	11.711	6.44	-13.25		-1.69257	2.08974	6.23614	3.09992	0.978749		-7.95847	152.173	-5.19135	20.8835		-7.8323	167.65	-5.54713	23.097		-22.0284	182.011	-7.99786	24.959		-16.4343	203.016	-7.8227	28.0813
9.8	179.462	179.171	179.756	180	179.081		-9.75	7.25	11.956	6.72	-13.25		-2.51159	-0.15942	5.63177	1.92545	2.45728		-8.32296	154.81	-5.33191	21.2543		-7.31334	158.145	-5.19192	21.7499		-22.0082	187.648	-8.16332	25.7592		-16.4343	203.016	-7.8227	28.0813
9.81	179.462	179.259	179.756	179.9	179.081		-9.75	7	11.956	6.72	-13.25		-1.84311	-1.3635	4.21129	1.62637	0.891336		-7.37427	147.852	-4.96159	20.2763		-7.03013	152.96	-4.99809	21.015		-22.0068	182.984	-8.02051	25.1077		-16.4343	203.184	-7.82567	28.1079
9.82	179.462	179.347	179.841	180	179.081		-9.75	6.75	12.201	6.72	-13.25		-1.50887	-1.92181	3.22033	3.35136	0.105859		-5.93689	136.614	-4.36773	18.6987		-7.97566	170.276	-5.64526	23.4692		-22.0068	181.147	-7.96818	24.8389		-16.4343	203.202	-7.826	28.1108
9.83	179.374	179.347	179.926	180.1	179.081		-10	6.5	12.201	6.72	-13.25		-0.618734	-0.729446	1.09303	2.37404	-0.287117		-5.74603	135.043	-4.28516	18.4784		-7.93185	169.474	-5.61527	23.3555		-21.9862	186.758	-8.1319	25.6383		-16.4343	203.202	-7.826	28.1108
9.84	179.374	179.259	180.012	180.201	179.081		-10	6.25	12.446	6.72	-13		-0.798777	1.47252	1.32347	1.90721	1.30129		-5.89834	136.299	-4.35113	18.6545		-9.01431	189.314	-6.35629	26.1672		-21.9862	182.118	-7.99467	24.9754		-16.4343	203.202	-7.826	28.1108
9.85	179.374	179.171	180.012	180.301	178.998		-10	6	12.446	6.72	-13		-0.888799	2.64628	2.12909	1.66156	2.81714		-5.74536	135.038	-4.28487	18.4776		-9.07521	190.431	-6.39799	26.3255		-21.9625	187.674	-8.15752	25.7632		-16.4343	203.202	-7.826	28.1108
9.86	179.374	179.171	179.926	180.301	178.998		-10	5.75	12.446	6.72	-12.75		-0.93381	1.77303	5.09409	3.72272	1.99128		-6.6681	142.451	-4.67549	19.5178		-9.61454	200.322	-6.76724	27.7272		-21.9625	182.3	-7.99718	24.9999		-9.30507	129.794	-4.61095	17.7565
9.87	179.374	179.171	179.756	180.201	179.081		-10	5.5	12.446	6.72	-12.5		-0.956315	1.28745	8.53639	6.7206	0.498326		-7.36258	147.764	-4.95693	20.2639		-8.93957	187.944	-6.30512	25.9731		-21.9625	180.772	-7.9516	24.7829		-9.30507	129.822	-4.61143	17.761
9.88	179.374	179.259	179.671	180.1	179.081		-10	5.25	12.446	6.72	-12.5		-0.967568	-0.749602	7.64225	4.40601	0.183104		-6.87239	144.035	-4.75929	19.7402		-7.99981	170.719	-5.66179	23.532		-21.9625	180.377	-7.9398	24.7267		-9.41209	130.907	-4.65934	17.9139
9.89	179.374	179.259	179.756	180.1	179.165		-10	5	12.691	6.72	-12.25		-0.973194	-0.141864	4.28376	5.15901	-0.495058		-6.64514	142.272	-4.66602	19.4926		-6.92079	150.959	-4.92326	20.7313		-21.961	180.756	-7.94773	24.7905		-9.51955	131.654	-4.70157	18.0126
9.9	179.286	179.347	179.926	180.1	179.249		-10	5	12.936	6.72	-11.75		0.843021	-0.500663	1.13004	1.44609	0.164711		-5.83445	135.774	-4.32354	18.5809		-6.89321	150.454	-4.90438	20.6598		-21.9338	186.066	-8.09905	25.5554		-9.51955	131.654	-4.70157	18.0126
9.91	179.286	179.347	180.097	180.201	179.249		-10	4.75	13.181	6.72	-11.5		0.0480391	-0.148953	-0.758761	-0.971785	0.960559		-6.09873	137.93	-4.43698	18.8833		-8.53874	180.595	-6.03071	24.9317		-21.9338	181.704	-7.97352	24.9211		-9.62741	132.776	-4.75032	18.1712
9.92	179.286	179.435	180.182	180.201	179.249		-10	4.5	13.181	6.72	-11.25		-0.349452	-1.62698	-1.42176	-0.070106	1.40585		-5.95669	136.776	-4.37624	18.7214		-9.85292	204.694	-6.93046	28.3468		-21.9065	187.101	-8.13215	25.6831		-9.84407	135	-4.84776	18.4852
9.93	179.286	179.435	180.097	180.201	179.332		-10	4.5	13.181	6.72	-11		-0.548198	0.141877	3.27736	2.81188	0.0195204		-5.7811	135.334	-4.30041	18.5191		-10.448	215.613	-7.33795	29.8941		-21.9084	182.213	-7.98478	24.9942		-9.95276	136.104	-4.89643	18.6409
9.94	179.286	179.435	180.012	180.1	179.416		-10	4.25	13.181	6.72	-10.5		-0.647571	0.0464277	5.61204	4.08024	0.363106		-5.73858	134.981	-4.28191	18.4698		-10.0137	207.643	-7.04051	28.7647		-21.8797	189.396	-8.18321	26.0524		-10.0616	137.21	-4.94517	18.7968
9.95	179.286	179.435	179.841	180	179.499		-10	4	13.181	6.72	-10.25		-0.697257	-0.0172677	8.46768	5.03619	-0.653553		-5.75875	135.149	-4.29069	18.4932		-8.77446	184.917	-6.19209	25.5441		-21.8472	192.508	-8.2736	26.4877		-10.1705	138.338	-4.99431	18.9563
9.96	179.198	179.435	179.841	180	179.583		-10	3.75	13.426	6.72	-9.75		1.09693	-0.0703735	6.84074	3.51664	-0.101963		-5.8877	136.212	-4.34654	18.6422		-8.03473	171.359	-5.68569	23.6226		-21.8493	182.9	-7.99902	25.0852		-10.3884	140.571	-5.09217	19.2714
9.97	179.198	179.435	179.926	180.1	179.666		-10	3.5	13.426	6.72	-9.5		0.290931	-0.125786	2.68539	2.6971	-1.04763		-6.18054	138.59	-4.47173	18.9759		-7.05316	153.382	-5.01385	21.0747		-21.8174	188.103	-8.14985	25.824		-10.4971	141.693	-5.14115	19.4299
9.98	179.111	179.523	180.097	180.201	179.749		-10	3.5	13.671	6.72	-9		1.70696	-0.835281	0.16986	2.30511	-0.431889		-6.3894	140.258	-4.55969	19.21		-8.20054	174.397	-5.7992	24.0532		-21.8195	182.311	-7.97419	25.011		-10.7139	143.91	-5.23842	19.7428
9.99	179.111	179.523	180.182	180.201	179.833		-10	3.25	13.671	6.72	-8.5		0.711886	-0.641305	-0.764857	3.93816	-0.172943		-6.52731	141.348	-4.61721	19.3629		-8.82295	185.806	-6.22528	25.67		-21.8195	180.16	-7.91221	24.6985		-10.8217	145.018	-5.28689	19.8992
10	179.023	179.611	180.182	180.1	179.916		-10	3.25	13.916	6.72	-8.25		2.03337	-1.16114	2.57388	2.97981	-1.32327		-5.78598	135.374	-4.30253	18.5248		-10.082	208.898	-7.08734	28.9424		-21.8195	179.594	-7.89591	24.6162		-11.0357	147.203	-5.38285	20.2075
10.01	179.023	179.611	180.097	180	180		-10	3	13.916	6.72	-7.75		0.991033	-0.901753	5.1544	2.50702	-0.7629		-5.90566	136.359	-4.35428	18.6629		-9.85657	204.761	-6.93295	28.3563		-21.8195	179.45	-7.89178	24.5954		-11.2469	149.358	-5.47751	20.5115
10.02	179.023	179.611	180.012	180	180		-10	2.75	13.916	6.72	-7.5		0.46986	-0.790386	6.55814	4.09052	0.0200863		-5.98401	136.999	-4.38796	18.7527		-9.73978	202.619	-6.85299	28.0527		-21.786	184.305	-8.032	25.2847		-11.3511	150.423	-5.52425	20.6617
10.03	178.935	179.611	180.012	180	180.084		-10	2.75	13.916	6.72	-7.25		2.0283	0.24188	4.50381	3.10173	-1.39097		-5.80959	135.569	-4.31277	18.5521		-8.69265	183.417	-6.13608	25.3315		-21.786	180.573	-7.92058	24.7546		-11.5564	152.513	-5.61617	20.9566
10.04	178.847	179.698	180.097	180.1	180.167		-10	2.5	13.916	6.72	-6.75		2.92346	-1.90832	1.47428	2.61755	-0.909434		-6.17516	138.547	-4.46945	18.9698		-8.08254	172.235	-5.71842	23.7468		-21.786	179.554	-7.89017	24.6099		-11.6572	153.539	-5.66128	21.1012
10.05	178.847	179.698	180.182	180.1	180.167		-9.75	2.25	13.916	6.72	-6.5		2.76396	-1.39244	-0.03627	2.36344	-0.162498		-5.83354	135.766	-4.32314	18.5798		-8.3213	176.61	-5.88186	24.3669		-21.751	184.888	-8.04446	25.3675		-11.7565	154.551	-5.70578	21.2441
10.06	178.759	179.698	180.182	180.1	180.167		-9.75	2	13.916	6.72	-6.25		3.42527	-1.16295	1.27555	4.40317	0.247997		-5.73472	134.949	-4.28023	18.4653		-8.99618	188.982	-6.34388	26.1202		-21.751	180.596	-7.9163	24.7579		-11.9504	156.53	-5.79265	21.5232
10.07	178.759	179.698	180.097	180.1	180.251		-9.5	2	13.916	6.72	-6		3.14884	-0.116364	4.37108	3.39579	-1.41701		-6.07233	137.717	-4.42573	18.8534		-9.34162	195.316	-6.58038	27.0178		-21.751	179.408	-7.88084	24.5892		-12.0447	157.49	-5.83486	21.6586
10.08	178.847	179.698	180.012	180	180.251		-9.25	1.75	13.916	6.72	-5.75		1.20963	-0.596109	5.86253	2.89583	-0.441107		-6.41937	140.496	-4.57223	19.2433		-9.01846	189.39	-6.35913	26.178		-21.751	179.102	-7.87173	24.5458		-12.137	158.431	-5.8762	21.7913
10.09	178.935	179.698	180.012	180	180.251		-9	1.5	13.916	6.72	-5.5		0.142111	-0.796716	4.19944	2.64308	0.0817748		-5.93459	136.596	-4.36674	18.6961		-8.28633	175.969	-5.85792	24.276		-21.7487	179.512	-7.88037	24.6142		-12.2272	159.356	-5.9167	21.9219
10.1	178.935	179.786	180.097	180.1	180.251		-8.75	1.25	13.916	6.72	-5.25		1.32948	-2.66719	1.38556	2.51738	0.377029		-6.35217	139.963	-4.54409	19.1685		-7.87424	168.418	-5.57584	23.2059		-21.7487	179.123	-7.87117	24.5514		-12.3152	160.252	-5.9561	22.0484
10.11	178.935	179.786	180.182	180.1	180.251		-8.5	1	13.916	6.72	-5		1.94119	-2.07068	-0.0647609	4.61286	0.558041		-6.63173	142.167	-4.66048	19.4779		-8.21818	174.72	-5.81127	24.0991		-21.7487	179.021	-7.86875	24.5349		-12.4008	161.125	-5.99443	22.1714
10.12	179.023	179.786	180.182	180.1	180.251		-8.25	0.75	13.916	6.72	-4.75		0.446054	-1.64787	1.2536	3.63978	0.681854		-5.9738	136.916	-4.38358	18.741		-8.94788	188.096	-6.31081	25.9946		-21.7487	178.995	-7.86813	24.5307		-12.4839	161.971	-6.03162	22.2908
10.13	179.111	179.786	180.097	180.1	180.167		-7.75	0.5	13.916	6.72	-4.75		0.696589	-1.58854	4.35323	3.15629	1.36103		-6.42876	140.57	-4.57615	19.2538		-9.31879	194.897	-6.56475	26.9585		-21.7487	178.988	-7.86798	24.5297		-12.5643	162.791	-6.06762	22.4065
10.14	179.111	179.786	180.097	180.1	180.167		-7.5	0.25	13.916	6.72	-4.5		1.465	-1.58472	3.55595	2.9104	1.24616		-6.72305	142.879	-4.69812	19.5779		-9.00645	189.17	-6.35091	26.1468		-21.7463	179.501	-7.87951	24.6133		-12.6419	163.582	-6.10236	22.518
10.15	179.111	179.698	180.097	180.1	180.167		-7.25	0	13.916	6.72	-4.25		1.86724	0.132383	2.99466	2.78828	1.21555		-6.89986	144.247	-4.77049	19.7699		-8.27989	175.851	-5.85351	24.2593		-21.7463	179.11	-7.87039	24.5498		-12.6419	163.567	-6.1021	22.5157
10.16	179.198	179.611	180.182	180.1	180.167		-6.75	-0.25	13.916	6.72	-4		1.36337	1.09581	0.720845	4.54627	1.23794		-7.01442	145.126	-4.81704	19.8934		-8.45028	178.974	-5.97016	24.7019		-21.7463	179.006	-7.86796	24.5329		-12.7165	164.328	-6.13552	22.623
10.17	179.198	179.611	180.182	180.201	180.251		-6.25	-0.5	13.916	6.72	-3.75		2.8506	-0.145661	1.6027	5.81472	-0.712816		-7.88685	151.65	-5.16349	20.81		-8.53472	180.522	-6.02796	24.9212		-21.7463	178.98	-7.86735	24.5287		-12.7881	165.057	-6.16755	22.7259
10.18	179.286	179.698	180.268	180.201	180.251		-6	-0.75	13.916	6.72	-3.5		0.715229	-2.67945	-0.160575	4.47755	0.211068		-8.24003	154.214	-5.3001	21.1705		-9.12513	191.346	-6.43216	26.4552		-21.7463	178.973	-7.8672	24.5276		-12.8564	165.754	-6.19814	22.8242
10.19	179.374	179.786	180.268	180.201	180.251		-5.5	-0.75	13.916	6.72	-3.5		0.645651	-2.80495	1.06441	1.56625	-0.711766		-7.87047	151.53	-5.1571	20.7931		-8.90569	187.323	-6.28193	25.885		-21.7096	183.468	-7.99619	25.166		-12.9213	166.431	-6.22747	22.9199
10.2	179.462	179.786	180.182	180.201	180.251		-5	-1	13.671	6.72	-3.25		0.530988	-2.16479	2.63121	1.82612	0.248395		-6.81251	143.573	-4.73482	19.6753		-9.32695	195.047	-6.57034	26.9797		-21.707	180.496	-7.90378	24.7544		-12.9827	167.057	-6.25498	23.0083
10.21	179.55	179.786	180.182	180.201	180.251		-4.5	-1.25	13.671	6.72	-3.25		0.393782	-1.75955	2.56205	2.20813	-0.666223		-5.75256	135.097	-4.288	18.486		-9.04012	189.787	-6.37396	26.2343		-21.707	179.191	-7.86728	24.5614		-12.9827	167.057	-6.25498	23.0083
10.22	179.726	179.786	180.182	180.201	180.167		-4	-1.5	13.671	6.72	-3		-1.57373	-1.80167	2.25341	2.39197	2.33365		-6.4045	140.378	-4.56601	19.2268		-7.77821	166.659	-5.51011	22.9566		-21.7096	179.12	-7.86452	24.5542		-13.0405	167.647	-6.28086	23.0915
10.23	179.814	179.786	180.268	180.201	180.084		-3.5	-1.75	13.671	6.72	-3		-0.934261	-1.87769	0.242512	4.66483	2.56161		-6.92759	144.46	-4.78178	19.7999		-8.20389	174.459	-5.80149	24.0619		-21.6739	184.62	-8.01988	25.3473		-13.0405	167.647	-6.28086	23.0915
10.24	179.814	179.786	180.353	180.301	180.084		-3.25	-2	13.671	6.72	-2.75		0.0286152	-1.93921	-0.971596	5.57097	2.2168		-7.2121	146.63	-4.89675	20.1046		-8.41433	178.315	-5.94555	24.6085		-21.6739	180.197	-7.8919	24.7063		-13.0946	168.183	-6.30481	23.167
10.25	179.814	179.786	180.353	180.301	180.084		-2.75	-2.25	13.671	6.72	-2.75		1.6241	-1.99317	0.470389	4.26572	0.63318		-7.37288	147.842	-4.96104	20.2748		-9.07051	190.345	-6.39476	26.3133		-21.6739	178.968	-7.85637	24.5281		-13.0946	168.187	-6.30487	23.1675
10.26	179.814	179.786	180.353	180.301	180.084		-2.25	-2.5	13.671	6.72	-2.5		2.45791	-2.04396	1.26594	3.63694	1.28441		-7.47432	148.601	-5.00136	20.3815		-9.40596	196.496	-6.62443	27.185		-21.6713	178.969	-7.85416	24.5341		-13.1448	168.699	-6.32735	23.2397
10.27	179.902	179.786	180.353	180.301	180		-2	-2.75	13.671	6.72	-2.5		-0.00417228	-2.09343	1.6075	2.93868	2.2382		-7.54693	149.142	-5.0301	20.4575		-9.08318	190.577	-6.40344	26.3462		-21.6316	183.681	-7.99091	25.198		-13.1448	168.699	-6.32735	23.2397
10.28	179.989	179.786	180.438	180.301	180		-1.5	-3	13.426	6.72	-2.25		-0.237104	-2.1424	-1.9235	2.8611	2.25382		-7.60513	149.574	-5.05308	20.5183		-8.91552	187.503	-6.28866	25.9106		-21.6316	179.744	-7.87378	24.6375		-13.191	169.17	-6.34805	23.3063
10.29	179.989	179.786	180.438	180.401	180		-1.25	-3.25	13.426	6.72	-2.25		0.289574	-2.19121	-0.148525	0.59514	0.841731		-7.65586	149.95	-5.07306	20.5711		-8.83029	185.94	-6.23031	25.6891		-21.6316	178.665	-7.84168	24.4839		-13.191	169.172	-6.34807	23.3064
10.3	179.989	179.786	180.438	180.401	180		-1	-3.5	13.181	6.72	-2		0.570945	-2.24003	-0.672296	1.57644	1.58864		-7.70246	150.295	-5.09137	20.6195		-8.816	185.678	-6.22052	25.652		-21.5932	184.396	-8.00455	25.3067		-13.2332	169.601	-6.36694	23.3671
10.31	179.989	179.698	180.353	180.401	180		-0.5	-3.75	12.936	6.44	-1.75		1.82567	-0.472874	1.29215	2.04148	1.9927		-7.74656	150.62	-5.10867	20.6652		-8.78174	185.05	-6.19707	25.563		-21.5932	179.79	-7.86911	24.6461		-13.2332	169.601	-6.36694	23.3671
10.32	179.989	179.698	180.268	180.5	180		-0.25	-4	12.691	6.44	-1.5		1.3931	-1.31222	2.27281	4.42494	2.23245		-7.78895	150.932	-5.12527	20.709		-8.22589	174.862	-5.81655	24.1191		-21.5959	179.234	-7.84879	24.5798		-13.2711	169.989	-6.38394	23.4218
10.33	180.077	179.698	180.268	180.5	180.084		0	-4.25	12.446	6.16	-1.5		-0.624197	-1.8657	0.738892	5.74771	-1.13418		-8.38342	155.244	-5.35503	21.3152		-7.33013	158.453	-5.20342	21.7935		-21.5959	178.388	-7.82708	24.4485		-13.3049	170.333	-6.39904	23.4703
10.34	180.077	179.786	180.182	180.5	180.084		0.25	-4.5	12.201	6.16	-1.5		0.088282	-3.9272	1.8668	6.21182	-0.890856		-8.18808	153.839	-5.28013	21.1178		-6.84119	149.502	-4.86879	20.5249		-21.5959	178.163	-7.82133	24.4135		-13.3342	170.633	-6.4122	23.5126
10.35	180.077	179.786	180.182	180.5	180.084		0.5	-4.75	12.201	5.88	-1.25		0.462553	-3.23426	1.88767	2.52713	0.694625		-8.09218	153.146	-5.24315	21.0202		-7.09076	154.07	-5.03959	21.1723		-21.5932	178.44	-7.82718	24.4593		-13.3342	170.634	-6.41222	23.5128
10.36	179.989	179.786	180.182	180.601	180		0.75	-5	11.956	5.6	-1.25		2.48675	-2.72713	0.709662	0.490366	2.1216		-7.33827	147.582	-4.94724	20.2383		-6.6468	145.945	-4.73576	20.0207		-21.5904	179.011	-7.83994	24.5526		-13.3342	170.634	-6.41222	23.5128
10.37	179.902	179.786	180.182	180.601	179.916		1	-5.25	11.711	5.32	-1.25		3.63282	-2.68991	0.138233	1.21866	2.97052		-7.70791	150.335	-5.09351	20.6251		-7.43499	160.373	-5.27518	22.0656		-21.5477	182.837	-7.95272	25.0816		-13.3592	170.889	-6.42341	23.5487
10.38	179.902	179.698	180.182	180.601	179.833		1.25	-5.5	11.466	5.04	-1.25		2.52079	-0.860313	-0.183497	1.82222	3.52434		-7.89081	151.679	-5.16503	20.8141		-7.30085	157.916	-5.18337	21.7175		-21.5506	179.31	-7.8481	24.5799		-13.3592	170.888	-6.42339	23.5486
10.39	179.814	179.698	180.182	180.601	179.833		1.5	-5.75	11.466	4.76	-1		3.80184	-1.6762	0.797009	4.32252	3.32953		-7.99345	152.428	-5.20493	20.9194		-7.20489	156.16	-5.1177	21.4685		-21.5534	178.996	-7.83502	24.548		-13.3592	170.889	-6.42341	23.5487
10.4	179.814	179.698	180.182	180.601	179.833		1.75	-6	11.221	4.48	-0.75		2.75732	-2.2171	0.13176	5.65194	3.26421		-8.52618	156.263	-5.40942	21.4585		-7.12807	154.753	-5.06512	21.2691		-21.5066	184.539	-7.99148	25.3432		-13.3592	170.892	-6.42347	23.5493
10.41	179.902	179.698	180.182	180.5	179.833		2	-6.25	10.976	4.2	-0.75		0.434048	-2.41815	-0.243946	4.29868	1.80049		-8.37425	155.178	-5.35153	21.306		-7.60302	163.45	-5.39019	22.5018		-21.5066	179.489	-7.84631	24.6081		-13.3797	171.102	-6.43266	23.5788
10.42	179.902	179.786	180.182	180.5	179.916		2.25	-6.5	10.731	3.92	-0.5		0.993539	-4.40438	-0.422815	1.48168	0.463762		-8.3006	154.65	-5.32334	21.2317		-7.29476	157.805	-5.17921	21.7017		-21.5095	178.161	-7.80817	24.4158		-13.3958	171.265	-6.43983	23.6019
10.43	179.902	179.786	180.182	180.5	179.916		2.5	-6.75	10.486	3.64	-0.25		1.29131	-3.67274	-0.5223	2.09028	1.76819		-8.27591	154.472	-5.31388	21.2068		-7.11417	154.499	-5.05561	21.233		-21.5066	178.466	-7.81276	24.4721		-13.3958	171.265	-6.43983	23.6019
10.44	179.902	179.786	180.182	180.401	180		2.75	-7	10.486	3.36	0		1.45824	-3.15246	0.536422	2.39217	0.380146		-7.66504	150.018	-5.07667	20.5806		-6.99659	152.346	-4.97514	20.928		-21.5066	177.802	-7.79681	24.3658		-13.4072	171.376	-6.44486	23.6175
10.45	179.902	179.698	180.182	180.301	180		3	-7.25	10.241	3.08	0		1.55973	-1.26492	-0.0586613	2.54317	0.190229		-8.00326	152.5	-5.20873	20.9294		-6.91026	150.766	-4.91605	20.704		-21.5095	177.821	-7.79766	24.3689		-13.4141	171.447	-6.44795	23.6274
10.46	179.902	179.698	180.182	180.201	180		3.25	-7.5	9.996	2.8	0.25		1.62851	-2.05201	-0.408283	4.75932	1.56645		-8.16342	153.661	-5.27063	21.0927		-7.36912	159.167	-5.2301	21.8946		-21.5095	177.641	-7.7934	24.3396		-13.4164	171.471	-6.449	23.6309
10.47	179.814	179.698	180.182	180.201	179.916		3.5	-7.75	9.751	2.52	0.25		3.49996	-2.57398	-0.562628	3.86282	2.8909		-8.64199	157.085	-5.45334	21.5742		-7.06346	153.57	-5.0209	21.1015		-21.5095	177.594	-7.79231	24.3321		-13.4164	171.471	-6.449	23.6309
10.48	179.814	179.698	180.097	180.201	179.916		3.75	-8	9.506	2.24	0.5		2.75063	-2.7687	1.16432	3.4163	3.08091		-8.52622	156.263	-5.40944	21.4586		-6.88667	150.334	-4.89991	20.6428		-21.5095	177.583	-7.79204	24.3302		-13.4186	171.494	-6.44999	23.6341
10.49	179.726	179.698	180.097	180.1	179.916		3.75	-8.25	9.261	1.96	0.5		3.117	-2.88713	0.301995	1.04847	1.73636		-8.47129	155.872	-5.38854	21.4035		-6.77272	148.249	-4.82193	20.3472		-21.5066	178.022	-7.80176	24.402		-13.4186	171.495	-6.45001	23.6343
10.5	179.726	179.698	180.097	180.1	179.916		4	-8.5	9.016	1.68	0.5		2.69312	-2.97023	-0.109988	1.87146	1.06454		-8.45397	155.748	-5.38195	21.3862		-6.21164	137.986	-4.43799	18.8924		-21.5066	177.681	-7.79381	24.3466		-13.4251	171.563	-6.45297	23.6439
10.51	179.726	179.786	180.097	180	179.916		4	-8.75	8.771	1.4	0.75		1.4032	-4.91587	-0.343778	2.28176	2.20047		-8.45689	155.769	-5.38306	21.3891		-6.35194	140.551	-4.53399	19.2561		-21.5066	177.591	-7.79172	24.332		-13.4251	171.563	-6.45297	23.6439
10.52	179.638	179.786	180.182	180	179.833		4.25	-9	8.526	1.4	0.75		3.67327	-4.15412	-2.18236	2.48819	3.40505		-8.46986	155.861	-5.388	21.4021		-6.40118	141.452	-4.56769	19.3838		-21.5095	177.971	-7.80111	24.3934		-13.4251	171.563	-6.45297	23.6439
10.53	179.55	179.786	180.182	180	179.833		4.5	-9.25	8.281	1.12	1		4.94229	-3.63481	-1.52131	4.732	3.53707		-7.99667	152.452	-5.20618	20.9227		-6.40155	141.459	-4.56794	19.3847		-21.5095	177.68	-7.79432	24.346		-13.4359	171.676	-6.4579	23.6599
10.54	179.55	179.698	180.182	180	179.833		4.75	-9.75	8.036	0.84	1		3.89173	-2.90863	-1.30373	3.84912	2.1608		-8.28095	154.509	-5.31581	21.2119		-6.88561	150.315	-4.89919	20.6401		-21.5095	177.604	-7.79255	24.3337		-13.4359	171.68	-6.45796	23.6604
10.55	179.55	179.611	180.182	180	179.916		5	-10	7.791	0.84	1.25		3.38449	-1.25047	-1.10519	1.2627	0.86897		-8.41112	155.442	-5.36561	21.3431		-6.6106	145.283	-4.71099	19.9268		-21.5095	177.585	-7.7921	24.3306		-13.4509	171.838	-6.46483	23.6827
10.56	179.638	179.523	180.182	179.9	179.916		5.5	-10.5	7.546	0.56	1.25		2.42589	-1.65811	-1.02376	1.97967	0.727554		-8.93535	159.15	-5.56376	21.8647		-6.4552	142.44	-4.60465	19.5238		-21.5066	178.01	-7.80149	24.4001		-13.4509	171.838	-6.46483	23.6827
10.57	179.638	179.523	180.097	179.9	179.916		5.75	-10.75	7.301	0.28	1.5		2.58972	-2.39452	0.696443	2.33643	2.13463		-8.96535	159.36	-5.57499	21.8942		-6.35649	140.635	-4.53711	19.2679		-21.5066	177.678	-7.79374	24.3461		-13.4702	172.034	-6.47351	23.7102
10.58	179.638	179.523	180.097	179.799	179.916		6	-11	6.811	0.28	1.5		2.68968	-2.80998	-1.0637	2.51538	1.39304		-9.06119	160.029	-5.61078	21.9883		-6.28534	139.333	-4.48842	19.0835		-21.5095	177.877	-7.79892	24.3781		-13.4702	172.034	-6.47351	23.7102
10.59	179.638	179.523	180.097	179.799	179.833		6.5	-11.25	6.566	0	1.5		3.8537	-2.98929	-0.887209	2.60462	3.10933		-8.94083	159.189	-5.56581	21.8701		-5.85858	131.532	-4.19643	17.9776		-21.5095	177.655	-7.79374	24.342		-13.4936	172.278	-6.48416	23.7448
10.6	179.726	179.523	180.097	179.799	179.833		6.75	-11.5	6.321	-0.28	1.75		1.55673	-3.08934	-0.83201	2.64922	3.49234		-8.84526	158.518	-5.52997	21.7758		-5.70939	128.806	-4.09436	17.5912		-21.5095	177.598	-7.7924	24.3327		-13.4936	172.278	-6.48416	23.7448
10.61	179.726	179.611	180.097	179.9	179.833		7	-11.5	6.076	-0.56	1.75		2.12937	-3.82124	-0.853562	2.67151	2.23692		-8.79047	158.133	-5.50937	21.7216		-5.83396	131.082	-4.17959	17.9138		-21.5095	177.583	-7.79206	24.3303		-13.4936	172.284	-6.48426	23.7456
10.62	179.726	179.611	180.097	180	179.833		7.25	-11.75	5.586	-0.84	1.75		2.43372	-3.64682	-1.83333	0.542059	1.61205		-8.76667	157.966	-5.50041	21.6981		-5.89856	132.263	-4.22378	18.0812		-21.5095	177.58	-7.79198	24.3297		-13.5209	172.571	-6.49674	23.7861
10.63	179.726	179.611	180.097	180	179.833		7.5	-12	5.341	-1.12	2		2.60393	-3.33006	-1.40084	1.48159	2.77977		-8.00862	152.539	-5.21081	20.9349		-5.91652	132.591	-4.23607	18.1277		-21.5095	177.579	-7.79195	24.3296		-13.5209	172.571	-6.49674	23.7861
10.64	179.638	179.611	180.097	180	179.749		7.75	-12.25	5.096	-1.4	2.25		4.52609	-3.47084	-1.1473	1.94873	5.48514		-8.45614	155.763	-5.38277	21.3883		-5.68232	128.312	-4.07585	17.5211		-21.5095	177.579	-7.79195	24.3296		-13.5209	172.571	-6.49674	23.7861
10.65	179.55	179.611	180.097	179.9	179.749		7.75	-12.5	4.851	-1.68	2.25		4.52514	-3.54517	-1.07801	2.18554	3.43832		-8.62389	156.957	-5.44648	21.5561		-5.74786	129.509	-4.12068	17.6908		-21.5066	178.067	-7.80281	24.4093		-13.5522	172.898	-6.51099	23.8323
10.66	179.55	179.611	180.012	179.799	179.833		8	-12.75	4.606	-1.96	2.5		3.91757	-3.60242	0.504703	2.30331	1.80611		-8.70097	157.502	-5.47563	21.6329		-5.77736	130.048	-4.14086	17.7672		-21.5066	177.693	-7.7941	24.3485		-13.5872	173.271	-6.52706	23.885
10.67	179.55	179.523	180.097	179.799	179.916		8.5	-13	4.361	-2.24	2.75		4.72784	-1.74996	-1.74205	2.36208	0.885704		-8.74273	157.797	-5.49139	21.6743		-5.78024	130.101	-4.14283	17.7747		-21.5066	177.594	-7.79179	24.3325		-13.5872	173.271	-6.52706	23.885
10.68	179.55	179.435	180.097	179.799	180		8.75	-13.25	4.116	-2.52	3		4.07303	-0.723254	-1.3841	0.251047	0.327088		-8.76905	157.982	-5.5013	21.7004		-5.64273	127.588	-4.04876	17.4186		-21.5066	177.569	-7.79121	24.3284		-13.6259	173.662	-6.54443	23.9399
10.69	179.638	179.435	180.182	179.9	180		9	-13.5	3.871	-2.8	3.25		1.94462	-2.06715	-2.87439	1.19962	2.05464		-8.95579	159.293	-5.57141	21.8848		-5.86932	131.728	-4.20378	18.0054		-21.5066	177.563	-7.79106	24.3274		-13.668	174.106	-6.5637	24.0027
10.7	179.638	179.523	180.182	179.9	180		9.25	-13.75	3.626	-3.08	3.25		2.60154	-4.68941	-2.09588	1.67044	1.45753		-9.01985	159.741	-5.59536	21.9478		-5.78333	130.157	-4.14495	17.7827		-21.5066	177.561	-7.79103	24.3272		-13.7134	174.583	-6.58443	24.07
10.71	179.638	179.611	180.268	179.799	180		9.5	-13.75	3.381	-3.08	3.25		2.94803	-4.84458	-3.43397	1.91013	1.15943		-8.95203	159.267	-5.57	21.8811		-6.03218	134.705	-4.3152	18.4274		-21.5036	178.057	-7.80205	24.4082		-13.762	175.092	-6.60657	24.1418
10.72	179.638	179.611	180.268	179.699	180		9.75	-14	3.136	-3.36	3.5		3.13931	-4.30419	-2.48151	2.02919	2.51504		-8.71219	157.581	-5.47986	21.644		-5.83401	131.083	-4.17962	17.914		-21.5036	177.677	-7.79318	24.3464		-13.762	175.092	-6.60657	24.1418
10.73	179.638	179.523	180.268	179.599	179.916		10	-14.5	2.646	-3.36	3.5		3.25299	-3.20552	-3.12084	-0.0517058	3.83882		-8.09913	153.196	-5.24583	21.0273		-6.04972	135.025	-4.3272	18.4728		-21.5036	177.576	-7.79083	24.33		-13.762	175.092	-6.60657	24.1418
10.74	179.55	179.435	180.268	179.599	179.833		10.25	-14.75	2.401	-3.64	3.5		5.14688	-1.65227	-2.36763	0.911824	4.65001		-8.58	156.645	-5.42985	21.5123		-5.8268	130.951	-4.17468	17.8953		-21.5036	177.551	-7.79024	24.3259		-13.8135	175.632	-6.63006	24.218
10.75	179.55	179.347	180.182	179.599	179.833		10.5	-15	1.911	-3.92	3.5		4.40877	-0.795286	-1.38222	1.38918	3.05707		-9.02763	159.795	-5.59826	21.9554		-5.64744	127.674	-4.05198	17.4308		-21.5036	177.544	-7.79009	24.3248		-13.8135	175.633	-6.63008	24.2181
10.76	179.462	179.259	180.182	179.599	179.833		10.75	-15.25	1.666	-4.2	3.75		5.87678	-0.208418	-1.47365	1.63329	3.77317		-9.06004	160.021	-5.61035	21.9872		-5.64217	127.578	-4.04838	17.4171		-21.5005	178.053	-7.80138	24.408		-13.8135	175.636	-6.63014	24.2187
10.77	179.462	179.259	180.182	179.599	179.833		11.25	-15.5	1.176	-4.48	3.75		6.02173	-1.74772	-2.63009	-0.38603	2.65169		-9.07703	160.139	-5.61669	22.0039		-6.06902	135.378	-4.34041	18.5228		-21.5005	177.661	-7.79226	24.3443		-13.8135	175.636	-6.63014	24.2187
10.78	179.462	179.259	180.182	179.699	179.833		11.5	-15.75	0.931	-4.48	3.75		5.03426	-2.54171	-2.10822	0.608408	2.09827		-9.08774	160.214	-5.62068	22.0143		-5.79732	130.413	-4.15452	17.8189		-21.5005	177.558	-7.78984	24.3275		-13.8678	176.205	-6.65489	24.2989
10.79	179.55	179.259	180.182	179.799	179.916		12	-15.75	0.441	-4.76	4		3.83555	-1.67419	-2.94286	-1.0476	1.20108		-9.0342	159.841	-5.60071	21.9619		-5.97634	133.684	-4.277	18.2827		-21.5005	177.531	-7.78923	24.3232		-13.8678	176.205	-6.65489	24.2989
10.8	179.638	179.347	180.182	179.699	179.916		12.25	-16	0.196	-5.04	4		2.0603	-4.4319	-2.32955	0.145289	1.26631		-8.99916	159.596	-5.58763	21.9275		-5.80524	130.557	-4.15994	17.8394		-21.4973	178.064	-7.80107	24.4103		-13.8678	176.205	-6.65489	24.2989
10.81	179.726	179.347	180.182	179.699	179.833		12.75	-16	-0.294	-5.04	4		2.17078	-2.7253	-3.13355	0.729427	3.44517		-8.85447	158.583	-5.53343	21.7849		-6.03859	134.822	-4.31958	18.444		-21.4973	177.65	-7.79141	24.343		-13.9247	176.796	-6.68073	24.3822
10.82	179.726	179.347	180.182	179.699	179.749		13	-16.25	-0.539	-5.32	4.25		2.86916	-3.10471	-2.48186	1.03189	6.19176		-8.71533	157.603	-5.48105	21.6471		-5.87377	131.81	-4.20682	18.017		-21.494	178.255	-7.80491	24.4419		-13.9247	176.796	-6.68073	24.3822
10.83	179.726	179.347	180.182	179.699	179.666		13.5	-16.5	-0.784	-5.32	4.25		4.33241	-3.31639	-2.31065	-2.75948	6.21002		-8.65739	157.194	-5.45916	21.5895		-6.14744	136.812	-4.39406	18.7261		-21.494	177.688	-7.7917	24.3497		-13.9247	176.801	-6.68082	24.383
10.84	179.726	179.347	180.182	179.599	179.749		13.75	-16.75	-1.274	-5.6	4.5		4.00408	-3.52405	-3.09028	-3.04028	3.61016		-8.84215	158.497	-5.5288	21.7728		-5.96997	133.568	-4.27264	18.2662		-21.494	177.533	-7.78809	24.3246		-13.9839	177.428	-6.70794	24.4715
10.85	179.726	179.259	180.182	179.5	179.833		14	-17	-1.519	-5.88	4.5		3.85794	-1.7245	-2.55488	-3.12424	0.665673		-8.91296	158.993	-5.55537	21.8427		-5.90922	132.457	-4.23107	18.1088		-21.494	177.494	-7.78717	24.3182		-13.9839	177.435	-6.70807	24.4727
10.86	179.726	179.083	180.182	179.5	180		14.25	-17.25	-1.764	-6.16	4.75		3.80291	1.2017	-2.44776	0.931611	-1.56543		-8.94644	159.228	-5.56791	21.8756		-6.26014	138.873	-4.47118	19.0182		-21.5351	182.961	-7.95269	25.106		-14.0454	178.053	-6.73563	24.5593
10.87	179.638	178.995	180.182	179.599	180		14.5	-17.5	-2.254	-6.44	5		5.61245	0.949021	-3.26484	3.46691	1.3913		-9.05649	159.996	-5.60903	21.9837		-6.09673	135.885	-4.35937	18.5946		-21.5316	180.024	-7.86104	24.7		-14.0454	178.058	-6.73572	24.5602
10.88	179.638	178.995	180.268	179.699	180		14.75	-17.5	-2.499	-6.72	5		4.83217	0.255976	-4.35115	0.534044	1.37287		-9.12849	160.497	-5.63585	22.0542		-6.04146	134.874	-4.32155	18.4514		-21.5748	185.258	-8.02868	25.4268		-14.1089	178.727	-6.76474	24.6547
10.89	179.55	179.083	180.268	179.799	179.916		15	-17.5	-2.744	-6.72	5.25		6.27909	-2.02089	-3.61226	-1.03718	5.08988		-9.12616	160.481	-5.63498	22.0519		-6.44305	142.218	-4.59634	19.4923		-21.5781	180.102	-7.87581	24.6924		-14.1742	179.412	-6.7945	24.7513
10.9	179.55	179.171	180.268	179.799	179.833		15.5	-17.5	-3.234	-6.72	5.25		6.4135	-3.25205	-3.83047	-1.90464	5.56664		-9.03287	159.831	-5.60022	21.9606		-5.88567	132.027	-4.21497	18.0478		-21.6259	187.77	-8.09947	25.8194		-14.1742	179.412	-6.7945	24.7513
10.91	179.638	179.259	180.268	179.699	179.833		15.75	-17.5	-3.479	-7	5.25		3.60173	-3.9011	-3.21419	-2.40246	3.78476		-8.74764	157.831	-5.49323	21.6792		-5.98839	133.904	-4.28524	18.3139		-21.6658	190.361	-8.19187	26.1573		-14.2412	180.114	-6.82503	24.8504
10.92	179.726	179.259	180.268	179.5	179.916		16	-17.5	-3.969	-7	5.5		2.09793	-2.39555	-4.15335	-2.70738	2.25686		-8.42875	155.568	-5.37233	21.3608		-6.48205	142.931	-4.62302	19.5935		-21.7043	192.124	-8.25286	26.3983		-14.2412	180.117	-6.82509	24.8509
10.93	179.814	179.259	180.268	179.399	179.916		16.5	-17.5	-4.459	-7	5.5		2.34414	-1.63552	-4.45148	-0.569741	2.0141		-8.17863	153.771	-5.27649	21.1082		-6.35475	140.603	-4.53591	19.2634		-21.7412	193.214	-8.29139	26.5505		-14.2412	180.117	-6.82509	24.8509
10.94	179.814	179.171	180.268	179.399	180		16.75	-17.75	-4.949	-7	5.75		3.11039	-0.705543	-4.96944	0.603813	1.27401		-8.49427	156.035	-5.39729	21.4266		-6.78778	148.525	-4.83223	20.3863		-21.7766	193.882	-8.31657	26.6447		-14.3095	180.829	-6.85616	24.9512
10.95	179.726	179.171	180.182	179.399	180		17	-17.75	-5.439	-7.28	5.75		5.33058	-0.791651	-3.4714	1.29662	1.42194		-8.61453	156.89	-5.44294	21.5468		-7.08075	153.887	-5.03274	21.1463		-21.8105	194.316	-8.33435	26.7061		-14.3095	180.829	-6.85616	24.9512
10.96	179.638	179.171	180.097	179.5	179.916		17.25	-17.75	-5.929	-7.28	5.75		6.57465	-0.90716	-2.61768	-0.619087	3.70298		-9.00098	159.609	-5.58831	21.9293		-7.29108	157.738	-5.17668	21.6921		-21.845	195.039	-8.35777	26.8186		-14.3792	181.559	-6.88793	25.0544
10.97	179.55	179.171	180.012	179.5	179.916		17.5	-17.75	-6.419	-7.56	5.75		7.33064	-0.898125	-2.28225	-1.63401	2.77917		-8.90125	158.911	-5.55098	21.8311		-8.04011	171.457	-5.68938	23.6366		-21.8777	195.696	-8.37886	26.9219		-14.3792	181.559	-6.88793	25.0544
10.98	179.55	179.259	180.012	179.599	179.833		18	-17.75	-6.909	-7.56	5.75		7.1196	-2.80175	-4.18718	-2.18775	4.51744		-8.83199	158.425	-5.52498	21.7627		-8.50341	179.948	-6.00653	24.8399		-21.9084	196.14	-8.39463	26.9906		-14.3792	181.561	-6.88795	25.0545
10.99	179.638	179.259	179.926	179.699	179.833		18.5	-17.75	-7.399	-7.56	5.75		5.23111	-1.95961	-3.04295	-0.153234	3.32566		-8.79118	158.138	-5.50964	21.7223		-8.81736	185.703	-6.22146	25.6555		-21.9355	195.564	-8.38708	26.8901		-14.3792	181.561	-6.88795	25.0545
11	179.814	179.259	179.841	179.699	179.833		18.75	-17.75	-7.889	-7.56	5.75		1.29195	-1.46372	-2.20863	-1.40141	2.72979		-8.46537	155.829	-5.38629	21.3976		-8.50264	179.934	-6.006	24.8379		-21.961	195.5	-8.39045	26.8756		-14.3792	181.564	-6.888	25.055
11.01	179.902	179.259	179.756	179.599	179.833		19	-17.75	-8.379	-7.84	5.75		0.927555	-1.2945	-1.85836	-2.08059	2.43184		-8.61194	156.872	-5.44196	21.5442		-8.96034	188.325	-6.31934	26.027		-21.9847	195.583	-8.39674	26.886		-14.3792	181.564	-6.888	25.055
11.02	179.989	179.171	179.756	179.599	179.749		19.5	-17.75	-9.114	-7.84	6		1.74347	0.692272	-5.40364	-2.46911	6.05436		-8.67395	157.311	-5.46542	21.606		-9.2624	193.863	-6.52615	26.812		-22.0082	196.157	-8.41384	26.9783		-14.3792	181.564	-6.888	25.055
11.03	179.902	179.171	179.671	179.599	179.666		19.75	-17.75	-9.604	-7.84	6		4.61359	-0.0899581	-3.47197	-2.71566	6.46787		-8.70243	157.512	-5.47618	21.6343		-9.48722	197.986	-6.68007	27.3962		-22.0284	195.938	-8.41277	26.9388		-14.3792	181.564	-6.888	25.055
11.04	179.814	179.259	179.586	179.699	179.749		20	-17.75	-10.094	-7.84	6.25		6.18263	-2.44106	-2.3794	-0.521046	4.00285		-8.91451	159.004	-5.55595	21.8442		-9.64738	200.924	-6.78973	27.8125		-22.047	195.955	-8.4166	26.939		-14.4499	182.31	-6.92034	25.1605
11.05	179.814	179.259	179.415	179.799	179.833		20.5	-17.75	-10.829	-7.84	6.5		6.3781	-1.7805	-0.807113	-1.69467	2.65094		-8.84036	158.484	-5.52813	21.771		-9.82186	204.124	-6.90918	28.2661		-22.0638	196.029	-8.42136	26.9489		-14.4499	182.317	-6.92046	25.1616
11.06	179.726	179.259	179.33	179.799	180		20.75	-17.75	-11.564	-7.84	6.5		7.23491	-1.38054	-2.27987	-2.33538	-1.9248		-8.51125	156.156	-5.40375	21.4436		-9.97678	206.966	-7.01526	28.6688		-22.0789	196.109	-8.42595	26.9602		-14.5216	183.042	-6.95266	25.2634
11.07	179.814	179.171	179.159	179.699	180.084		21	-17.75	-12.054	-8.12	6.75		4.15923	0.643297	1.22071	-2.70545	-0.696855		-8.63066	157.004	-5.44905	21.5629		-10.8345	222.704	-7.60257	30.8989		-22.0914	196.577	-8.43863	27.0365		-14.594	183.806	-6.98576	25.3713
11.08	179.902	179.083	178.988	179.699	180		21.5	-17.75	-12.789	-8.12	6.75		3.6195	1.78518	1.67258	-2.94238	2.67671		-8.68238	157.371	-5.46861	21.6144		-10.9569	224.951	-7.68638	31.2173		-22.1031	196.349	-8.43575	26.9967		-14.594	183.81	-6.98583	25.372
11.09	179.989	179.083	178.904	179.699	179.916		21.75	-17.75	-13.279	-8.12	6.75		2.17374	0.546749	1.1571	-0.738515	4.52457		-8.90896	158.965	-5.55387	21.8387		-11.0871	227.34	-7.77555	31.5559		-22.113	196.328	-8.43712	26.9918		-14.667	184.577	-7.01912	25.4801
11.1	180.077	179.083	178.904	179.699	179.833		22	-17.75	-13.769	-8.4	6.75		1.35297	-0.0749145	-1.81743	-1.91127	5.58377		-8.98362	159.488	-5.58182	21.9122		-11.4167	233.39	-8.00125	32.4132		-22.1212	196.355	-8.43923	26.9951		-14.667	184.575	-7.01911	25.48
11.11	180.077	179.083	178.819	179.799	179.833		22.5	-17.75	-14.259	-8.4	6.75		3.7597	-0.362337	-0.505077	-2.55046	4.01753		-8.89333	158.856	-5.54801	21.8233		-11.1926	229.276	-7.84776	31.8301		-22.1275	196.386	-8.44111	26.9994		-14.667	184.577	-7.01912	25.4801
11.12	180.077	179.083	178.733	179.9	179.833		22.75	-17.75	-14.504	-8.68	7		3.90313	-0.502181	1.96831	-2.92001	4.83559		-8.83355	158.436	-5.52557	21.7643		-10.816	222.364	-7.58987	30.8507		-22.1317	196.806	-8.45118	27.0688		-14.667	184.58	-7.01918	25.4806
11.13	179.989	178.995	178.733	179.9	179.916		23	-17.75	-14.994	-8.68	7		5.81191	1.33848	-1.10035	-0.780665	1.44086		-8.79916	158.194	-5.51264	21.7302		-10.949	224.806	-7.68099	31.1968		-22.1346	196.528	-8.44558	27.0222		-14.667	184.58	-7.01918	25.4806
11.14	179.989	178.907	178.733	179.9	180		23.25	-17.75	-15.239	-8.68	7.25		5.08123	2.37798	-0.948061	-1.98686	1.20986		-8.78072	158.064	-5.5057	21.712		-10.7727	221.57	-7.56025	30.7382		-22.1357	196.457	-8.44422	27.0102		-14.7405	185.349	-7.05266	25.5893
11.15	179.989	178.907	178.648	179.799	180		23.5	-17.75	-15.484	-8.68	7.25		4.73393	1.08869	1.77828	-2.64147	1.62193		-8.9461	159.225	-5.56778	21.8753		-10.6965	220.171	-7.50805	30.54		-22.1346	196.431	-8.44342	27.006		-14.7405	185.344	-7.05257	25.5884
11.16	179.989	178.82	178.648	179.799	180		23.75	-17.75	-15.729	-8.68	7.25		4.57831	2.36782	0.591001	-3.01889	1.83663		-9.00411	159.631	-5.58948	21.9323		-10.348	213.777	-7.26944	29.6339		-22.1312	196.825	-8.45151	27.0722		-14.8143	186.118	-7.0862	25.6977
11.17	180.077	178.82	178.648	179.799	179.916		24	-17.5	-15.974	-8.68	7.25		2.6995	2.47442	-0.0122777	-3.25812	4.19644		-8.91862	159.033	-5.55749	21.8482		-10.5618	217.7	-7.41585	30.1899		-22.1264	196.486	-8.44311	27.0164		-14.8143	186.118	-7.0862	25.6977
11.18	180.077	178.732	178.648	179.799	179.833		24.25	-17.5	-16.219	-8.68	7.25		3.48123	3.20792	-0.330191	-3.42825	5.51909		-8.9975	159.585	-5.58701	21.9258		-10.3341	213.522	-7.25992	29.5978		-22.1198	196.366	-8.43921	26.9973		-14.8143	186.118	-7.0862	25.6977
11.19	180.165	178.732	178.733	179.799	179.833		24.75	-17.25	-16.219	-8.68	7.25		3.1671	3.03703	-1.46599	-1.61968	4.06669		-8.75062	157.852	-5.49436	21.6821		-10.2336	211.677	-7.19108	29.3364		-22.1115	196.296	-8.43613	26.9869		-14.8143	186.119	-7.08622	25.6979
11.2	180.165	178.82	178.819	179.799	179.833		25	-17	-16.464	-8.68	7.5		3.65318	1.05037	-3.80749	-2.65874	4.95695		-8.94672	159.23	-5.56801	21.8759		-10.2033	211.122	-7.17037	29.2577		-22.1013	196.233	-8.43284	26.9778		-14.8143	186.122	-7.08628	25.6984
11.21	180.165	178.907	178.819	179.799	179.916		25.25	-16.75	-16.464	-8.68	7.5		3.91425	-0.0117008	-0.896804	-3.159	1.56429		-8.69559	157.464	-5.4736	21.6275		-9.30703	194.682	-6.5567	26.9279		-22.0894	196.163	-8.42908	26.9679		-14.8143	186.122	-7.08628	25.6984
11.22	180.165	178.995	178.733	179.799	180		25.5	-16.25	-16.464	-8.96	7.5		4.06282	0.626063	2.75281	-3.52215	-0.275071		-7.97369	152.284	-5.19726	20.8992		-9.26931	193.99	-6.53088	26.8299		-22.0894	185.678	-8.11606	25.4795		-14.8883	186.897	-7.11997	25.8077
11.23	180.165	178.995	178.733	179.9	180		25.75	-16	-16.709	-8.96	7.5		4.15513	1.49892	0.898504	-3.75886	0.924207		-7.30001	147.294	-4.93196	20.1978		-9.27573	194.108	-6.53527	26.8466		-22.0758	190.5	-8.25807	26.1641		-14.8883	186.892	-7.11988	25.8069
11.24	180.165	179.083	178.819	179.9	180		26	-15.5	-16.709	-8.96	7.75		4.21933	1.25824	-0.987212	-3.92783	3.1479		-6.07291	137.721	-4.42598	18.854		-9.77034	203.179	-6.87391	28.1322		-22.0604	193.161	-8.33533	26.5418		-14.8883	186.893	-7.1199	25.8071
11.25	180.253	179.171	178.819	179.9	179.833		26.25	-15	-16.709	-8.96	7.75		2.45043	1.08609	0.372573	-4.06182	7.20317		-7.02703	145.222	-4.82214	19.9069		-9.99888	207.372	-7.0304	28.7263		-22.0432	194.474	-8.37209	26.7282		-14.8883	186.893	-7.1199	25.8071
11.26	180.341	179.347	178.904	179.9	179.749		26.5	-14.5	-16.709	-9.24	7.75		1.46806	-0.75395	-1.35	-1.81673	7.28301		-5.90053	136.317	-4.35208	18.657		-9.20762	192.859	-6.48864	26.6696		-22.0244	195.076	-8.38741	26.8137		-14.9623	187.669	-7.15361	25.9165
11.27	180.341	179.435	178.904	179.9	179.833		26.5	-14.25	-16.709	-9.24	7.75		1.602	-1.15954	-0.00717411	-0.592035	2.89979		-5.74416	135.028	-4.28434	18.4762		-9.27185	194.037	-6.53262	26.8365		-22.0038	195.315	-8.3916	26.8475		-14.9623	187.673	-7.15369	25.9171
11.28	180.341	179.523	178.904	180	180		26.75	-13.75	-16.709	-9.24	7.75		2.76497	-0.544591	0.637513	-2.23776	-1.71166		-6.71711	142.833	-4.69567	19.5714		-8.76845	184.807	-6.18797	25.5285		-21.9815	195.365	-8.38994	26.8547		-14.9623	187.678	-7.15378	25.9179
11.29	180.253	179.611	178.904	180	180.084		26.75	-13.25	-16.709	-9.24	8		4.08751	-0.230853	0.983433	-5.04569	-0.3974		-5.90609	136.362	-4.35447	18.6634		-9.02843	189.573	-6.36596	26.2039		-21.9556	195.677	-8.39271	26.9085		-14.9623	187.664	-7.15354	25.9158
11.3	180.165	179.698	178.904	179.9	180.084		27	-12.75	-16.709	-9.24	8		5.96074	-0.173074	1.16244	-6.97422	0.794962		-6.20442	138.782	-4.48184	19.0028		-9.15505	191.895	-6.45265	26.533		-21.9277	195.972	-8.39434	26.9607		-14.9623	187.669	-7.15361	25.9165
11.31	180.165	179.786	178.904	179.799	180		27	-12.25	-16.709	-9.52	8		4.11628	-0.216409	1.25341	-5.90949	3.68323		-6.46921	140.89	-4.59303	19.2987		-9.21745	193.039	-6.49536	26.6951		-21.9002	195.263	-8.37373	26.8459		-15.0362	188.444	-7.18731	26.0259
11.32	180.165	179.874	178.904	179.799	179.916		27.25	-11.75	-16.709	-9.52	8		4.29005	-0.312607	1.29924	-2.38309	5.26966		-6.69482	142.659	-4.6865	19.547		-9.2484	193.607	-6.51656	26.7756		-21.8403	205.823	-8.68175	28.3401		-15.0362	188.444	-7.18731	26.0259
11.33	180.253	179.962	178.819	179.9	179.833		27.5	-11.25	-16.709	-9.52	8		2.57595	-0.436511	3.67641	3.81405	6.20738		-6.8942	144.203	-4.76818	19.7638		-9.26382	193.889	-6.52712	26.8156		-21.8105	200.46	-8.51594	27.584		-15.0362	188.443	-7.18729	26.0258
11.34	180.253	180.138	178.733	179.9	179.916		27.5	-10.75	-16.709	-9.52	8.25		2.344	-2.32932	5.01645	2.89996	3.8898		-7.07653	145.6	-4.84217	19.96		-9.27152	194.031	-6.53238	26.8356		-21.7766	197.282	-8.41762	27.1285		-15.0362	188.444	-7.18731	26.0259
11.35	180.341	180.226	178.733	179.9	180		27.75	-10.5	-16.464	-9.8	8.25		1.50502	-2.82797	5.19067	-2.18413	0.982687		-7.24652	146.89	-4.91055	20.1411		-9.76713	203.12	-6.87171	28.1238		-21.6985	207.134	-8.69347	28.5504		-15.0362	188.447	-7.18737	26.0264
11.36	180.341	180.226	178.733	179.9	180.167		27.75	-10	-16.464	-9.8	8.5		1.71063	-0.295156	3.71992	-3.29843	-1.26458		-8.10538	153.241	-5.24825	21.0337		-10.0188	207.737	-7.04401	28.7779		-21.6501	202.873	-8.54304	28.0004		-15.1099	189.215	-7.22087	26.1347
11.37	180.341	180.226	178.904	179.9	180.167		28	-9.75	-16.219	-9.8	8.5		2.90946	-0.0819409	-0.512663	-4.01094	0.297144		-7.26218	147.008	-4.91683	20.1578		-9.24648	193.571	-6.51524	26.7706		-21.6061	198.73	-8.41972	27.3907		-15.1099	189.216	-7.22089	26.1348
11.38	180.253	180.226	178.988	179.9	180.084		28	-9.5	-15.974	-9.8	8.5		4.24992	0.0501458	-0.423381	-3.97226	3.38785		-6.68771	142.604	-4.68357	19.5392		-9.29256	194.417	-6.54679	26.8903		-21.5207	205.984	-8.63628	28.3808		-15.1834	189.989	-7.25442	26.2441
11.39	180.253	180.314	179.074	179.799	180		28	-9	-15.484	-9.8	8.5		3.21705	-0.517403	0.768615	-4.39816	5.07769		-5.83155	135.75	-4.32228	18.5775		-7.66073	164.507	-5.42969	22.6516		-21.5244	188.078	-8.10742	25.8223		-15.1834	189.989	-7.25442	26.2441
11.4	180.253	180.314	179.074	179.799	179.916		28	-8.75	-15.239	-9.8	8.5		2.70062	-0.22072	1.93052	-2.55981	6.06822		-5.73413	134.945	-4.27998	18.4646		-7.30626	158.016	-5.18708	21.7315		-21.5281	181.266	-7.90076	24.8669		-15.1834	189.984	-7.25433	26.2433
11.41	180.253	180.314	178.988	179.799	180		28	-8.5	-15.239	-9.8	8.5		2.44241	-0.0717725	2.9919	-3.47854	2.10071		-6.64683	142.285	-4.66671	19.4945		-6.56761	144.496	-4.68157	19.8153		-21.4834	186.053	-8.04034	25.5372		-15.1834	189.985	-7.25435	26.2434
11.42	180.165	180.402	178.988	179.9	180.084		28	-8.25	-14.994	-9.8	8.5		4.13233	-1.6013	3.29417	-2.17651	-0.028786		-5.89204	136.247	-4.34841	18.6472		-7.163	155.392	-5.08902	21.3597		-21.4871	180.579	-7.87331	24.7725		-15.1834	189.986	-7.25437	26.2436
11.43	180.165	180.402	178.988	179.9	180.167		28	-8	-14.749	-9.8	8.5		3.27421	-0.812233	3.94925	-1.47775	-1.23923		-5.74035	134.996	-4.28269	18.4718		-8.57824	181.32	-6.05776	25.0343		-21.4871	178.261	-7.80784	24.4316		-15.1834	189.985	-7.25435	26.2434
11.44	180.165	180.402	178.988	179.9	180.167		28	-7.75	-14.504	-9.8	8.5		2.84514	-0.424269	3.83475	-3.34554	0.314091		-6.1101	138.022	-4.44182	18.8962		-8.19546	174.304	-5.79572	24.04		-21.4411	183.525	-7.95953	25.176		-15.1834	189.986	-7.25437	26.2436
11.45	180.165	180.402	178.988	179.799	180.084		28	-7.5	-14.259	-9.8	8.5		2.63061	-0.195761	3.78147	-4.38623	3.39507		-5.80597	135.539	-4.3112	18.5479		-7.97099	170.191	-5.64206	23.4571		-21.4411	178.898	-7.82162	24.518		-15.1834	189.989	-7.25442	26.2441
11.46	180.165	180.314	178.988	179.799	179.916		28	-7.5	-14.014	-9.8	8.5		2.52333	0.587752	3.7603	-5.04984	7.38564		-5.74379	135.025	-4.28418	18.4758		-7.82808	167.573	-5.54424	23.086		-21.4411	177.608	-7.78316	24.3345		-15.1834	189.989	-7.25442	26.2441
11.47	180.165	180.314	179.074	179.799	179.916		28	-7.25	-13.524	-9.8	8.5		2.4697	0.423754	2.9847	-5.17697	5.06361		-5.73386	134.942	-4.27986	18.4643		-7.72634	165.709	-5.4746	22.8219		-21.4447	177.835	-7.78695	24.3776		-15.1834	189.984	-7.25433	26.2433
11.48	180.165	180.314	179.159	179.9	180.084		28	-7	-13.034	-9.8	8.5		2.44289	0.362321	2.50506	-3.48476	-0.705895		-6.88874	144.161	-4.76595	19.7579		-7.64531	164.225	-5.41913	22.6115		-21.4483	178.312	-7.79815	24.4563		-15.1834	189.986	-7.25437	26.2436
11.49	180.165	180.226	179.244	179.9	180.251		28	-7	-12.544	-9.8	8.5		2.42948	1.00372	1.85179	-2.25167	-3.8821		-6.10207	137.957	-4.4384	18.8871		-6.50715	143.39	-4.6402	19.6585		-21.4517	178.622	-7.80584	24.5067		-15.1834	189.986	-7.25437	26.2436
11.5	180.165	180.226	179.415	179.9	180.251		28	-6.75	-12.054	-9.8	8.5		2.42277	0.765371	-0.114053	-1.9466	-1.15305		-5.82324	135.681	-4.31868	18.5679		-5.99254	133.98	-4.28808	18.3247		-21.4046	182.199	-7.91256	24.9939		-15.1834	189.986	-7.25437	26.2436
11.51	180.165	180.226	179.5	179.9	180.167		28	-6.75	-11.564	-9.8	8.5		2.41942	-0.399345	0.389435	-3.56437	2.51577		-7.10199	145.794	-4.85244	19.9872		-5.76617	129.843	-4.13321	17.7382		-21.4046	178.361	-7.7998	24.4431		-15.1834	189.994	-7.25451	26.2449
11.52	180.165	180.226	179.586	179.9	180		28	-6.5	-11.074	-9.8	8.5		2.41775	0.120781	0.567465	-2.63562	6.8004		-6.17099	138.513	-4.46768	18.9651		-5.69765	128.592	-4.08633	17.5608		-21.3527	184.028	-7.96037	25.2522		-15.1834	189.994	-7.25451	26.2449
11.53	180.165	180.138	179.586	179.9	180		28	-6.25	-10.584	-9.8	8.5		2.41691	2.06151	2.13577	-2.12774	4.62518		-6.45313	140.763	-4.58633	19.2808		-5.69455	128.535	-4.08421	17.5528		-21.3527	178.684	-7.80223	24.4888		-15.1834	189.981	-7.25428	26.2428
11.54	180.165	180.138	179.586	179.9	180.084		28	-6.25	-10.094	-9.8	8.5		2.41649	0.438224	2.96424	-1.92803	1.23349		-5.91298	136.419	-4.35744	18.6713		-5.72108	129.02	-4.10236	17.6215		-21.3029	184.083	-7.95673	25.2542		-15.1834	189.985	-7.25435	26.2434
11.55	180.165	180.138	179.671	179.9	180.251		28	-6	-9.604	-9.8	8.5		2.41628	0.647287	1.82772	-3.95513	-2.91238		-6.35641	139.996	-4.54587	19.1732		-5.64251	127.585	-4.04861	17.418		-21.3029	178.502	-7.79021	24.4615		-15.1834	189.985	-7.25435	26.2434
11.56	180.253	180.138	179.756	179.9	180.334		28	-5.75	-9.114	-9.8	8.5		0.597145	0.778332	1.21633	-5.09407	-2.9725		-6.53123	141.379	-4.61884	19.3673		-5.66009	127.905	-4.06063	17.4635		-21.3029	176.907	-7.74261	24.2348		-15.1834	189.986	-7.25437	26.2436
11.57	180.253	180.138	179.841	179.9	180.334		28	-5.75	-8.379	-9.8	8.5		1.39066	-0.154851	1.77246	-3.67553	-0.844122		-5.92286	136.5	-4.36169	18.6827		-5.70573	128.739	-4.09186	17.5817		-21.3029	176.494	-7.73027	24.176		-15.1834	189.994	-7.25451	26.2449
11.58	180.253	180.138	179.926	179.9	180.251		28	-5.5	-7.889	-9.8	8.25		1.78743	0.371746	1.10524	-2.96357	0.869824		-5.75573	135.124	-4.28938	18.4897		-5.85863	131.533	-4.19647	17.9778		-21.3066	176.901	-7.73974	24.2438		-15.1834	190.001	-7.25463	26.246
11.59	180.341	180.138	180.097	179.9	180.167		28	-5.5	-7.399	-9.8	8		0.166783	-0.337615	-0.935424	-2.60773	1.83656		-6.06436	137.652	-4.42233	18.8443		-6.42275	141.846	-4.58244	19.4397		-21.3102	177.452	-7.75303	24.3335		-15.1834	190.001	-7.25463	26.246
11.6	180.341	180.138	180.182	179.9	180.084		28	-5.5	-6.664	-9.8	7.75		1.05955	-0.667562	0.533408	-4.21764	1.93958		-5.77614	135.293	-4.29825	18.5134		-6.41112	141.634	-4.57449	19.4096		-21.3102	176.689	-7.73525	24.2095		-11.3511	150.413	-5.52408	20.6602
11.61	180.429	180.138	180.268	179.9	180.084		28	-5.5	-6.174	-9.8	7.75		-0.313096	-0.873091	0.23784	-3.28483	1.72505		-6.07252	137.718	-4.42581	18.8536		-7.00488	152.498	-4.98081	20.9495		-21.3102	176.475	-7.73024	24.1746		-11.4543	151.469	-5.5704	20.8093
11.62	180.429	180.05	180.438	179.9	180		28	-5.25	-5.439	-9.8	7.5		0.703671	1.71052	-0.759025	-2.79889	2.18338		-6.29724	139.525	-4.52101	19.1071		-7.42061	160.109	-5.26534	22.0283		-21.3102	176.42	-7.72895	24.1656		-11.5564	152.512	-5.61615	20.9564
11.63	180.517	179.874	180.608	179.9	180		28	-5.25	-4.704	-9.8	7.5		-0.606975	3.82035	-1.44827	-2.5745	1.93532		-6.42131	140.511	-4.57304	19.2455		-7.2086	156.227	-5.12024	21.4781		-21.2593	180.866	-7.85457	24.7969		-11.5564	152.512	-5.61615	20.9564
11.64	180.605	179.874	180.694	179.9	180.084		28	-5.25	-4.214	-9.8	7.5		-1.37823	1.71032	-1.32749	-2.46147	-0.0291251		-6.58584	141.808	-4.64149	19.4275		-8.32207	176.624	-5.88239	24.3689		-21.2593	177.373	-7.75029	24.3007		-11.6572	153.539	-5.66128	21.1012
11.65	180.605	179.874	180.779	179.9	180.084		28	-5.25	-3.724	-9.8	7.5		-0.0607752	0.604104	-1.3648	-4.52753	0.7179		-8.14427	153.523	-5.26325	21.0733		-9.00742	189.188	-6.35158	26.1494		-21.2593	176.425	-7.72199	24.166		-11.6572	153.539	-5.66128	21.1012
11.66	180.693	179.874	180.864	179.9	180.167		28	-5	-3.234	-9.8	7.5		-1.22108	1.18897	-1.40511	-3.57193	-0.762578		-7.51037	148.87	-5.01564	20.4193		-8.41128	178.259	-5.94346	24.6006		-21.2593	176.183	-7.71477	24.1316		-11.6572	153.54	-5.6613	21.1014
11.67	180.693	179.874	180.95	179.9	180.167		28	-5	-2.744	-9.8	7.5		-0.0981332	0.368761	-1.52003	-3.09491	0.233409		-7.10986	145.854	-4.85562	19.9956		-8.19422	174.281	-5.79487	24.0368		-21.2593	176.122	-7.71295	24.123		-11.6572	153.54	-5.6613	21.1014
11.68	180.78	179.874	180.95	179.9	180.251		27.75	-4.75	-2.254	-9.8	7.5		-2.4517	1.01794	0.429909	-2.85589	-1.12266		-6.11841	138.089	-4.44535	18.9056		-8.17689	173.964	-5.78301	23.9918		-21.2629	176.632	-7.72537	24.2057		-11.6572	153.544	-5.66136	21.102
11.69	180.78	179.874	180.95	179.799	180.251		27.75	-4.75	-1.764	-9.8	7.25		-0.847418	0.343512	1.46339	-4.52	-1.3562		-6.35846	140.013	-4.54673	19.1755		-8.25995	175.486	-5.83987	24.2075		-21.2629	176.256	-7.71661	24.1447		-11.6572	153.544	-5.66136	21.102
11.7	180.78	179.874	180.95	179.799	180.334		27.5	-4.75	-1.519	-9.8	7.25		-1.14128	0.0232061	0.647443	-5.74057	-2.0637		-5.84904	135.894	-4.32985	18.5977		-7.81194	167.277	-5.53319	23.0441		-21.2629	176.157	-7.7143	24.1286		-11.6572	153.55	-5.66147	21.103
11.71	180.868	179.874	181.035	179.799	180.334		27.5	-4.5	-1.274	-9.8	7.25		-2.02927	0.847222	-1.69151	-4.38104	-0.684373		-6.15343	138.372	-4.46023	18.9453		-7.64793	164.273	-5.42093	22.6183		-21.2629	176.132	-7.71371	24.1245		-11.7565	154.561	-5.70594	21.2456
11.72	180.868	179.786	181.035	179.799	180.251		27	-4.5	-0.784	-9.8	7		-2.9622	1.95799	0.205089	-3.31953	0.576442		-6.35311	139.97	-4.54448	19.1695		-7.08346	153.936	-5.03459	21.1534		-21.2109	180.579	-7.83912	24.756		-11.7565	154.569	-5.70609	21.2469
11.73	180.868	179.786	181.035	179.799	180.251		26.75	-4.5	-0.539	-9.8	6.75		-2.36871	0.925977	0.027854	-0.941391	-0.569817		-5.83477	135.776	-4.32368	18.5812		-7.40124	159.755	-5.25208	21.978		-21.2144	177.625	-7.748	24.3473		-11.7565	154.569	-5.70609	21.2469
11.74	180.78	179.786	181.035	179.799	180.251		26.5	-4.5	-0.294	-9.8	6.5		-0.270972	0.402461	-0.0480212	-1.29854	-1.17993		-6.99814	145.001	-4.81044	19.8759		-7.59485	163.301	-5.3846	22.4806		-21.2144	176.3	-7.71098	24.151		-11.8543	155.535	-5.74935	21.3826
11.75	180.605	179.698	181.035	179.799	180.251		26	-4.5	-0.049	-9.8	6.5		1.59882	1.87114	-0.08269	-1.84974	-0.200881		-6.78768	143.381	-4.72465	19.6483		-7.20533	156.168	-5.118	21.4696		-21.1576	181.634	-7.8613	24.9115		-11.9504	156.514	-5.79238	21.5207
11.76	180.517	179.698	181.035	179.799	180.251		25.75	-4.25	0.196	-9.8	6.25		2.00651	2.04172	-0.0793973	-4.25601	-1.03575		-6.68202	142.56	-4.68123	19.533		-7.04438	153.221	-5.00785	21.052		-21.1539	177.937	-7.74636	24.3994		-12.0447	157.475	-5.83459	21.6562
11.77	180.429	179.698	181.035	179.799	180.167		25.25	-4.25	0.441	-9.8	6		1.21226	1.11084	-0.0586809	-5.56221	0.420722		-7.51447	148.9	-5.01727	20.4236		-6.99373	152.294	-4.97318	20.9206		-21.0954	183.644	-7.90624	25.2172		-12.0447	157.475	-5.83459	21.6562
11.78	180.429	179.611	181.035	179.699	180.167		24.75	-4.25	0.441	-9.8	5.75		-0.92403	2.29744	-1.15113	-4.21579	-0.667228		-6.28942	139.463	-4.51772	19.0983		-6.99711	152.356	-4.97549	20.9293		-21.0954	177.527	-7.72931	24.3302		-12.137	158.415	-5.87593	21.7888
11.79	180.429	179.611	180.95	179.699	180.167		24.25	-4	0.441	-9.8	5.75		-2.02824	2.37131	0.142557	-1.42988	0.0998475		-6.4334	140.607	-4.57809	19.2589		-7.02749	152.912	-4.99628	21.0081		-21.0993	175.857	-7.68118	24.089		-12.2272	159.34	-5.91644	21.9195
11.8	180.341	179.611	180.864	179.699	180.167		23.75	-4	0.686	-9.8	5.5		-0.797375	1.43029	1.90764	-2.03015	-0.869653		-7.40596	148.09	-4.97421	20.3097		-6.5666	144.478	-4.68088	19.8127		-21.1032	176.113	-7.68524	24.1384		-12.3152	160.237	-5.95583	22.0459
11.81	180.253	179.611	180.694	179.699	180.167		23.25	-3.75	0.686	-9.8	5.25		-0.10207	1.90486	3.31077	-2.32551	-1.38446		-6.23748	139.047	-4.49581	19.04		-5.94999	133.203	-4.25897	18.2144		-21.1032	175.43	-7.6687	24.0292		-12.3152	160.237	-5.95583	22.0459
11.82	180.077	179.698	180.608	179.699	180.167		22.75	-3.75	0.686	-9.8	5		2.14448	-0.511204	2.72508	-2.47441	-1.68215		-6.4089	140.413	-4.56785	19.2317		-6.01239	134.343	-4.30166	18.3761		-21.0993	175.403	-7.66722	24.0259		-12.4008	161.109	-5.99416	22.169
11.83	179.989	179.698	180.608	179.599	180.167		22.25	-3.5	0.686	-9.8	4.75		1.64454	0.855104	0.855054	-4.65922	-1.86785		-5.85389	135.934	-4.33194	18.6033		-5.64498	127.629	-4.0503	17.4244		-21.0993	175.22	-7.66292	23.9963		-12.4839	161.956	-6.03136	22.2884
11.84	179.902	179.698	180.608	179.599	180.167		21.75	-3.5	0.686	-9.8	4.75		1.47445	0.560633	-0.00756271	-3.77523	-0.612986		-5.7315	134.923	-4.27883	18.4615		-5.64707	127.668	-4.05173	17.4298		-21.0993	175.174	-7.66182	23.9887		-12.5643	162.776	-6.06736	22.4041
11.85	179.726	179.698	180.608	179.599	180.084		21	-3.25	0.931	-9.8	4.5		2.1923	1.38296	0.483109	-3.33382	0.605854		-5.7511	135.085	-4.28736	18.4843		-5.7292	129.168	-4.10792	17.6425		-21.0993	175.162	-7.66155	23.9868		-12.6419	163.567	-6.1021	22.5157
11.86	179.638	179.698	180.523	179.599	180.084		20.5	-3.25	0.931	-9.8	4.25		2.00598	0.847352	1.3922	-1.00018	-0.665972		-5.87357	136.095	-4.34044	18.626		-5.84289	131.245	-4.1857	17.937		-21.1032	175.643	-7.67343	24.0645		-12.6419	163.567	-6.1021	22.5157
11.87	179.55	179.611	180.438	179.5	180.084		20	-3.25	0.931	-9.8	4		1.99269	2.19624	2.06871	-3.58372	-1.33992		-5.73269	134.933	-4.27935	18.4629		-6.2834	139.298	-4.48709	19.0784		-21.1032	175.302	-7.6655	24.009		-12.7165	164.331	-6.13558	22.6235
11.88	179.462	179.611	180.438	179.5	180.167		19.25	-3.25	0.931	-9.8	3.75		0.969918	1.36276	0.736674	-3.14991	-3.71072		-5.9264	136.529	-4.36322	18.6867		-5.80773	130.603	-4.16164	17.8459		-21.1032	175.212	-7.66342	23.9944		-12.7881	165.061	-6.16761	22.7264
11.89	179.286	179.611	180.353	179.399	180.167		18.75	-3.25	0.931	-9.8	3.75		3.43541	0.95157	1.67331	-5.07483	-1.65386		-7.00835	145.08	-4.81458	19.8868		-5.66868	128.062	-4.06651	17.4858		-21.0993	175.55	-7.67059	24.05		-12.8564	165.757	-6.1982	22.8247
11.9	179.198	179.523	180.353	179.399	180.167		18	-3	0.931	-9.52	3.5		1.94893	3.50309	0.721738	-4.01151	-2.0401		-6.71807	142.84	-4.69607	19.5724		-5.778	130.06	-4.1413	17.7689		-21.0436	179.674	-7.78773	24.6297		-12.9213	166.425	-6.22737	22.919
11.91	179.111	179.435	180.268	179.399	180.084		17.5	-3	1.176	-9.52	3.25		2.36355	3.82031	2.67869	-1.37908	-0.247599		-6.57329	141.709	-4.63629	19.4136		-5.65664	127.842	-4.05827	17.4546		-21.0436	176.122	-7.68216	24.1237		-12.9213	166.425	-6.22737	22.919
11.92	178.935	179.435	180.182	179.399	180.084		17	-2.75	1.176	-9.24	3		4.46975	3.44681	2.90236	-2.04952	-1.27391		-6.60275	141.94	-4.64849	19.4461		-5.752	129.585	-4.12352	17.7016		-21.0476	175.574	-7.6639	24.0536		-12.9827	167.051	-6.25488	23.0074
11.93	178.847	179.523	180.182	179.299	180.084		16.5	-2.75	1.176	-8.96	2.75		3.89964	0.525053	1.55104	-2.37967	-1.82496		-7.41677	148.171	-4.97851	20.321		-5.8122	130.685	-4.1647	17.8575		-21.0476	175.038	-7.64985	23.9713		-13.0405	167.635	-6.28067	23.0897
11.94	178.759	179.611	180.182	179.199	180.084		16	-2.5	1.176	-8.68	2.5		3.69446	-0.0122778	0.842795	-2.54704	-2.13727		-6.17822	138.571	-4.47074	18.9733		-5.6575	127.858	-4.05886	17.4568		-21.0436	175.158	-7.65153	23.9927		-13.0946	168.187	-6.30487	23.1675
11.95	178.759	179.611	180.182	179.199	180.084		15.75	-2.5	1.176	-8.4	2.25		2.94873	0.293342	0.512606	-2.63022	-2.32956		-5.74783	135.058	-4.28594	18.4805		-5.74046	129.374	-4.11562	17.6717		-21.0436	174.914	-7.64573	23.9531		-13.1448	168.699	-6.32735	23.2397
11.96	178.847	179.698	180.182	179.199	180.084		15.5	-2.25	1.421	-8.12	2		0.738795	-0.209692	1.28388	-2.6717	-2.46144		-6.28001	139.387	-4.51375	19.0878		-5.80366	130.529	-4.15886	17.8354		-21.0436	174.85	-7.64423	23.9429		-13.191	169.17	-6.34805	23.3063
11.97	178.847	179.698	180.182	179.199	180.084		15	-2	1.421	-7.56	1.75		0.222878	1.07269	0.748467	-2.69242	-2.5628		-5.73137	134.922	-4.27877	18.4614		-5.84006	131.194	-4.18376	17.9296		-21.0436	174.834	-7.64386	23.9404		-13.2332	169.6	-6.36692	23.3669
11.98	178.847	179.611	180.097	179.199	180.084		14.75	-2	1.421	-7.28	1.5		1.02487	2.48758	2.16323	-2.70277	-2.64862		-6.41383	140.452	-4.56991	19.2372		-6.20689	137.899	-4.43474	18.8801		-21.0436	174.83	-7.64376	23.9397		-13.2711	169.988	-6.38392	23.4216
11.99	178.847	179.523	180.097	179.199	180		14.5	-2	1.421	-7	1		1.40782	3.22964	1.26745	-2.70795	-2.12486		-6.17877	138.576	-4.47098	18.9739		-6.04942	135.02	-4.327	18.4721		-21.0436	174.829	-7.64374	23.9395		-13.3049	170.332	-6.39902	23.4701
12	178.759	179.523	180.097	179.299	180		14.25	-1.75	1.421	-6.72	0.75		3.40031	3.05523	0.802945	-2.71054	-2.39977		-6.13368	138.213	-4.45184	18.9229		-5.70706	128.764	-4.09277	17.5852		-21.0436	174.829	-7.64373	23.9395		-13.3342	170.632	-6.41218	23.5124
12.01	178.759	179.523	180.012	179.399	179.916		14	-1.75	1.421	-6.44	0.5		2.67542	2.08206	2.17069	-2.71183	-0.50428		-7.04626	145.369	-4.82993	19.9275		-5.78121	130.118	-4.14349	17.7772		-21.0436	174.829	-7.64373	23.9395		-13.3797	171.097	-6.43258	23.5781
12.02	178.759	179.523	180.012	179.5	179.916		13.75	-1.75	1.421	-6.44	0.25		2.29495	1.4349	1.39602	-2.71248	-1.52618		-5.92966	136.555	-4.36462	18.6905		-5.82684	130.952	-4.17471	17.8954		-21.0436	174.829	-7.64373	23.9395		-13.3958	171.26	-6.43975	23.6012
12.03	178.759	179.611	180.012	179.599	179.916		13.5	-1.5	1.421	-6.16	0		2.08668	0.518005	0.977082	-2.7128	-2.07054		-6.04981	137.534	-4.41612	18.8277		-5.65471	127.807	-4.05696	17.4496		-21.0436	174.829	-7.64373	23.9395		-13.4072	171.379	-6.4449	23.6178
12.04	178.759	179.611	179.926	179.699	179.916		13.25	-1.5	1.421	-5.88	-0.25		1.96451	0.627547	2.34324	-0.606536	-2.37537		-6.11795	138.086	-4.44516	18.9051		-5.72548	129.1	-4.10537	17.6329		-21.0436	174.829	-7.64373	23.9395		-13.4141	171.449	-6.44799	23.6278
12.05	178.847	179.611	179.926	179.799	179.916		13.25	-1.5	1.421	-5.6	-0.5		1.16238	0.679698	1.58215	-1.5256	-2.55986		-6.07566	137.744	-4.42715	18.8571		-5.77978	130.092	-4.14252	17.7735		-21.0436	174.829	-7.64373	23.9395		-13.4164	171.472	-6.44902	23.6311
12.06	178.847	179.523	179.926	179.799	180		13	-1.25	1.421	-5.6	-0.75		1.36839	3.28592	1.16953	-1.9801	-4.7603		-5.73147	134.923	-4.27881	18.4615		-5.64507	127.631	-4.05036	17.4246		-21.0436	174.829	-7.64373	23.9395		-13.4186	171.495	-6.45001	23.6343
12.07	178.935	179.435	179.926	179.799	180		13	-1.25	1.421	-5.32	-1.25		0.730348	3.77127	0.9865	-2.21345	-5.42222		-5.83136	135.748	-4.3222	18.5773		-5.70197	128.671	-4.08929	17.572		-21.0396	175.303	-7.65403	24.0174		-13.4251	171.563	-6.45297	23.6439
12.08	178.935	179.435	179.926	179.799	180		12.75	-1	1.421	-5.04	-1.5		1.01841	3.49172	0.896523	-2.3291	-4.34757		-6.01565	137.257	-4.40151	18.7888		-5.75208	129.586	-4.12357	17.7017		-21.0396	174.934	-7.64544	23.9572		-13.4359	171.675	-6.45788	23.6597
12.09	179.023	179.435	179.841	179.9	179.916		12.75	-1	1.421	-4.76	-1.75		0.421385	2.48032	2.4148	-2.3867	-1.76718		-6.91995	144.401	-4.77867	19.7916		-5.78185	130.13	-4.14394	17.7789		-21.0396	174.836	-7.64317	23.9413		-13.4702	172.035	-6.47353	23.7104
12.1	179.023	179.523	179.841	179.9	179.749		12.75	-0.75	1.421	-4.48	-2.25		1.82597	1.112	1.71253	-0.309321	0.232827		-5.86442	136.02	-4.33649	18.6154		-5.79785	130.422	-4.15488	17.8203		-21.0396	174.812	-7.6426	23.9373		-13.4936	172.28	-6.48418	23.7449
12.11	179.023	179.523	179.841	179.799	179.666		12.5	-0.75	1.421	-4.2	-2.5		1.43224	1.07971	1.32909	-1.24256	0.828367		-5.9728	136.908	-4.38315	18.7399		-5.64427	127.616	-4.04981	17.4225		-21.0396	174.806	-7.64245	23.9363		-13.5209	172.567	-6.49668	23.7856
12.12	179.023	179.523	179.841	179.799	179.666		12.5	-0.5	1.421	-3.92	-3		2.31337	2.08104	1.16393	-1.70322	-2.35724		-6.19719	138.724	-4.47878	18.9947		-5.6914	128.477	-4.08205	17.5446		-21.0396	174.804	-7.64242	23.9361		-13.5872	173.271	-6.52706	23.885
12.13	179.023	179.523	179.756	179.799	179.749		12.5	-0.5	1.421	-3.64	-3.25		2.75392	1.53344	2.63555	-1.94082	-4.637		-5.73833	134.979	-4.28181	18.4695		-5.73344	129.246	-4.11082	17.6535		-21.0355	175.291	-7.653	24.0161		-13.6259	173.683	-6.54482	23.9433
12.14	179.111	179.523	179.756	179.9	179.749		12.5	-0.5	1.421	-3.36	-3.5		1.15518	1.30516	1.9216	0.0478576	-3.8598		-5.86664	136.039	-4.33745	18.618		-5.75851	129.704	-4.12797	17.7184		-21.0355	174.911	-7.64417	23.9542		-13.7134	174.601	-6.58474	24.0728
12.15	179.198	179.523	179.756	179.9	179.749		12.5	-0.25	1.421	-3.08	-3.75		0.239858	2.14093	1.53414	-0.929801	-3.50169		-5.73631	134.963	-4.28093	18.4671		-5.64248	127.584	-4.04859	17.4179		-21.0355	174.811	-7.64183	23.9379		-13.762	175.082	-6.6064	24.1402
12.16	179.286	179.435	179.756	180	179.666		12.5	-0.25	1.421	-2.8	-4		-0.333738	3.25444	1.36245	-1.41109	-1.23446		-5.81515	135.615	-4.31518	18.5586		-5.67376	128.155	-4.06999	17.4989		-21.0355	174.785	-7.64124	23.9337		-13.8135	175.622	-6.62989	24.2164
12.17	179.374	179.435	179.756	180	179.666		12.5	0	1.666	-2.52	-4.25		-0.736473	3.24004	2.20411	0.446798	-2.12831		-5.77333	135.269	-4.29703	18.5101		-5.71091	128.834	-4.09541	17.5951		-21.0312	175.31	-7.65267	24.0199		-13.8678	176.191	-6.65465	24.2967
12.18	179.374	179.435	179.671	180	179.666		12.25	0	1.666	-2.24	-4.5		-0.330762	2.36616	3.27072	-0.596881	-2.61622		-6.31401	139.659	-4.52806	19.1258		-5.73398	129.255	-4.11119	17.6549		-21.0312	174.896	-7.64306	23.9525		-13.9247	176.814	-6.68105	24.3851
12.19	179.374	179.435	179.671	180	179.749		12.25	0	1.666	-1.96	-4.75		0.950073	1.80202	2.44847	-1.10859	-5.05036		-5.73499	134.952	-4.28035	18.4656		-6.03163	134.695	-4.31483	18.426		-21.0312	174.787	-7.6405	23.9346		-13.9839	177.435	-6.70807	24.4727
12.2	179.374	179.435	179.671	180	179.749		12.25	0.25	1.666	-1.96	-5		1.59049	2.54153	1.86766	-1.37563	-4.29987		-5.80283	135.513	-4.30984	18.5443		-5.67002	128.087	-4.06743	17.4892		-21.0269	175.351	-7.65285	24.0274		-14.0454	178.079	-6.7361	24.5636
12.21	179.374	179.347	179.671	180.1	179.749		12.25	0.25	1.666	-1.68	-5.25		1.9107	3.59687	1.64785	0.598425	-3.96473		-5.8671	136.042	-4.33765	18.6185		-5.70773	128.776	-4.09323	17.5869		-21.0269	174.887	-7.64206	23.9518		-14.1089	178.718	-6.76457	24.6532
12.22	179.374	179.347	179.671	180.1	179.749		12.25	0.5	1.911	-1.4	-5.5		2.07081	3.53709	2.46544	1.71937	-3.83874		-5.76442	135.196	-4.29316	18.4998		-5.73159	129.212	-4.10955	17.6487		-21.0269	174.763	-7.63917	23.9316		-14.1742	179.402	-6.79433	24.7498
12.23	179.374	179.347	179.671	180.201	179.666		12	0.75	1.911	-1.12	-6		1.05484	3.68181	1.96323	4.20321	-3.19282		-6.30665	139.6	-4.52497	19.1176		-5.74469	129.451	-4.11852	17.6826		-21.0269	174.731	-7.63843	23.9264		-14.2412	180.104	-6.82485	24.8488
12.24	179.462	179.435	179.756	180.201	179.666		12	1	2.156	-0.84	-6.25		-0.194185	1.91691	1.13572	1.75337	-3.43264		-5.73293	134.935	-4.27945	18.4632		-6.04006	134.849	-4.32059	18.4478		-21.0225	175.259	-7.64989	24.0132		-14.3095	180.82	-6.85602	24.9499
12.25	179.55	179.435	179.756	180.201	179.583		12	1.25	2.156	-0.56	-6.5		-0.934639	2.67783	1.21376	0.244847	-1.40376		-5.86242	136.004	-4.33563	18.6131		-5.89861	132.264	-4.22382	18.0813		-21.0179	175.752	-7.66053	24.0945		-14.4499	182.317	-6.92046	25.1616
12.26	179.55	179.523	179.756	180.201	179.583		12	1.5	2.401	-0.28	-6.75		0.398225	1.59092	2.46722	-0.70424	-2.48946		-6.91729	144.381	-4.77759	19.7887		-6.645	145.912	-4.73453	20.016		-21.0696	180.962	-7.8218	24.8402		-14.5216	183.068	-6.95312	25.2676
12.27	179.55	179.523	179.756	180.201	179.583		12	1.5	2.401	0	-7		1.06466	1.46637	1.85828	-1.20812	-3.07803		-6.66418	142.42	-4.67387	19.5135		-6.18785	137.551	-4.42171	18.8308		-21.0696	176.61	-7.69815	24.2019		-14.594	183.836	-6.98629	25.3761
12.28	179.55	179.611	179.756	180.1	179.583		12	1.75	2.401	0.28	-7.25		1.39787	0.838957	1.67646	-1.57432	-3.41747		-7.45821	148.481	-4.99497	20.3646		-6.39559	141.35	-4.56386	19.3693		-21.1292	182.533	-7.88502	25.0379		-14.667	184.601	-7.01956	25.4841
12.29	179.55	179.611	179.756	180	179.666		12	2	2.646	0.28	-7.5		1.56449	1.95677	2.48388	-1.86682	-5.87944		-6.23535	139.03	-4.49491	19.0376		-6.10526	136.041	-4.36521	18.6168		-21.1874	187.34	-8.03301	25.7323		-14.7405	185.371	-7.05304	25.5927
12.3	179.55	179.523	179.756	180.1	179.666		12	2	2.646	0.28	-7.75		1.64779	3.49029	1.91705	2.0844	-5.05573		-7.30677	147.345	-4.93466	20.205		-5.98007	133.752	-4.27955	18.2924		-21.244	190.097	-8.12078	26.1317		-14.8143	186.144	-7.08665	25.7018
12.31	179.638	179.523	179.841	180.301	179.666		12	2.25	2.646	0.28	-8		-0.129592	3.53947	0.0497316	2.29268	-4.68745		-7.00748	145.073	-4.81423	19.8859		-6.29658	139.539	-4.49611	19.1126		-21.2991	191.654	-8.17372	26.357		-14.8883	186.877	-7.11961	25.8044
12.32	179.638	179.435	179.841	180.401	179.583		12	2.25	2.646	0.28	-8.25		0.68481	3.92831	0.627601	0.191531	-2.27308		-5.73349	134.939	-4.2797	18.4638		-6.08334	135.64	-4.3502	18.5599		-21.3527	192.588	-8.20849	26.4916		-14.9623	187.652	-7.15332	25.9139
12.33	179.638	179.435	179.756	180.5	179.499		12	2.5	2.891	0.56	-8.75		1.09201	3.8075	3.69407	-1.07354	-2.59223		-5.99611	137.098	-4.39315	18.7665		-6.40854	141.586	-4.57272	19.4029		-21.4483	203.605	-8.55787	28.0326		-15.0362	188.427	-7.18701	26.0232
12.34	179.638	179.435	179.756	180.5	179.416		12	2.5	2.891	0.56	-9		1.29561	2.72219	2.5134	-1.78789	-1.03963		-5.9293	136.552	-4.36447	18.69		-6.15412	136.934	-4.39863	18.7434		-21.494	198.377	-8.41008	27.2848		-15.1099	189.241	-7.22133	26.1388
12.35	179.638	179.435	179.756	180.401	179.416		12	2.75	2.891	0.84	-9.25		1.39741	3.14851	1.95111	0.124026	-2.46794		-5.83359	135.767	-4.32316	18.5799		-6.02166	134.512	-4.308	18.4001		-21.5416	196.343	-8.3525	27.0078		-15.2564	190.787	-7.28827	26.3572
12.36	179.726	179.435	179.756	180.301	179.416		12	3	2.891	1.12	-9.5		-0.370717	3.36201	1.68298	1.12585	-3.2268		-5.74668	135.049	-4.28544	18.4792		-5.97832	133.72	-4.27835	18.2878		-21.5875	195.563	-8.33299	26.9056		-15.329	191.56	-7.32156	26.4665
12.37	179.726	179.523	179.756	180.201	179.416		12	3.25	3.136	1.4	-9.75		0.448309	1.94219	2.51243	-0.682051	-3.65347		-6.09909	137.933	-4.43713	18.8837		-5.95742	133.338	-4.26406	18.2337		-21.6316	195.317	-8.33041	26.8755		-15.4011	192.314	-7.35436	26.573
12.38	179.726	179.523	179.756	180.1	179.416		12	3.25	3.136	1.4	-10		0.857822	1.80274	1.9805	0.668331	-3.91352		-6.42603	140.549	-4.57501	19.2507		-5.94717	133.151	-4.25704	18.2071		-21.6713	194.427	-8.31554	26.7295		-15.4725	193.062	-7.38688	26.6785
12.39	179.726	179.523	179.756	180	179.416		12	3.5	3.381	1.68	-10.25		1.06258	2.97671	2.82512	1.39801	-4.09013		-7.51804	148.927	-5.01868	20.4273		-6.32212	140.006	-4.51358	19.1788		-21.7096	194.244	-8.31728	26.6977		-15.5432	193.803	-7.41908	26.783
12.4	179.726	179.435	179.756	180	179.416		12	3.5	3.381	1.68	-10.25		1.16496	3.87887	2.13711	1.81016	-2.52555		-6.44244	140.679	-4.58187	19.269		-6.1361	136.605	-4.3863	18.6967		-21.7487	194.851	-8.33731	26.7955		-15.6131	194.535	-7.45093	26.8864
12.41	179.814	179.435	179.756	180.1	179.416		12	3.75	3.381	1.96	-10.5		-0.602882	3.97322	1.91265	-2.20837	-3.44875		-6.69964	142.697	-4.68848	19.5523		-6.46504	142.62	-4.61138	19.5493		-21.7838	194.607	-8.33814	26.7508		-15.6822	195.259	-7.4824	26.9886
12.42	179.814	179.347	179.756	180.201	179.416		12	3.75	3.626	1.96	-10.75		0.216288	4.36036	2.69842	-0.0907832	-3.94183		-5.73524	134.954	-4.28046	18.4659		-6.2217	138.17	-4.44488	18.9185		-21.8174	194.669	-8.34558	26.7568		-15.6822	195.259	-7.4824	26.9886
12.43	179.814	179.347	179.756	180.201	179.416		12	4	3.626	2.24	-11		0.625874	4.25924	2.1032	0.933412	-4.2436		-6.08593	137.827	-4.43153	18.8688		-6.11137	136.153	-4.36939	18.6326		-21.8493	194.813	-8.35464	26.7766		-15.7505	195.974	-7.51348	27.0895
12.44	179.814	179.347	179.756	180.201	179.416		12	4	3.871	2.24	-11.25		0.830666	3.10671	2.95984	1.56796	-4.44188		-5.82648	135.708	-4.32009	18.5716		-6.47538	142.809	-4.61846	19.5762		-21.8513	184.821	-8.05309	25.3693		-15.8178	196.679	-7.54414	27.189
12.45	179.814	179.347	179.756	180.201	179.416		11.75	4.25	3.871	2.52	-11.5		-0.16295	3.58747	2.23994	2.36197	-4.58834		-5.96223	136.821	-4.37862	18.7278		-6.24893	138.668	-4.46351	18.9891		-21.8816	189.512	-8.2001	26.0267		-15.8842	197.375	-7.57436	27.2872
12.46	179.814	179.347	179.841	180.201	179.332		11.75	4.5	4.116	2.8	-11.75		0.418222	3.78223	1.32604	2.50362	-2.30477		-5.82378	135.686	-4.31892	18.5685		-6.58217	144.763	-4.69153	19.8531		-21.9102	192.336	-8.28915	26.4254		-15.9496	198.06	-7.60414	27.3838
12.47	179.814	179.435	179.841	180.201	179.249		11.75	4.75	4.116	3.08	-12		0.708808	2.40188	1.3613	2.46927	-1.04547		-6.31891	139.698	-4.53012	19.1313		-6.32036	139.974	-4.51238	19.1743		-21.9372	193.881	-8.33927	26.6441		-16.0139	198.734	-7.63345	27.479
12.48	179.814	179.435	179.841	180.1	179.165		11.75	5	4.361	3.08	-12.25		0.854102	3.32739	2.71965	0.362523	-0.299026		-6.68146	142.555	-4.681	19.5324		-7.19212	155.926	-5.10896	21.4353		-21.9355	184.659	-8.06105	25.3435		-16.0773	199.411	-7.66253	27.5748
12.49	179.814	179.435	179.841	180	179.165		11.75	5	4.361	3.36	-12.5		0.926748	2.93565	2.03773	-0.836988	-2.23841		-7.73392	150.527	-5.10372	20.6521		-6.64737	145.955	-4.73615	20.0221		-21.961	189.601	-8.21426	26.0387		-16.1395	200.079	-7.69115	27.6693
12.5	179.902	179.435	179.841	180	179.165		11.75	5.25	4.361	3.36	-12.5		-0.855958	3.67894	1.84433	0.795148	-1.49688		-7.48862	148.708	-5.00703	20.3965		-6.88313	150.27	-4.89749	20.6336		-21.9847	192.578	-8.30701	26.4595		-16.2007	200.737	-7.71931	27.7625
12.51	179.902	179.347	179.841	180.1	179.165		11.5	5.5	4.606	3.36	-12.5		-1.14023	5.52248	2.69234	-0.261541	-1.12642		-6.58149	141.774	-4.63969	19.4227		-6.53284	143.86	-4.65778	19.7252		-22.0082	194.494	-8.3654	26.7383		-16.2608	201.366	-7.74666	27.8513
12.52	179.902	179.259	179.841	180.201	179.249		11.5	5.5	4.606	3.36	-12.5		-0.20439	5.78402	2.07772	1.14731	-3.38303		-6.93049	144.483	-4.78296	19.803		-6.37069	140.894	-4.54682	19.3047		-22.0272	195.797	-8.40361	26.9343		-16.2608	201.366	-7.74666	27.8513
12.53	179.902	179.347	179.841	180.301	179.332		11.5	5.75	4.606	3.36	-12.75		0.263531	3.35267	1.89339	4.04791	-6.43261		-6.2316	139	-4.49333	19.0334		-6.76021	148.02	-4.81337	20.3148		-22.0459	195.739	-8.40869	26.9126		-16.2608	201.366	-7.74666	27.8513
12.54	179.814	179.435	179.841	180.301	179.416		11.25	6	4.851	3.36	-12.75		1.22051	2.0688	2.73557	3.57296	-6.38131		-5.74775	135.058	-4.28591	18.4804		-6.50173	143.291	-4.63649	19.6445		-22.0459	185.346	-8.09954	25.4337		-16.2608	201.197	-7.74366	27.8245
12.55	179.814	179.435	179.756	180.301	179.332		11.25	6.25	4.851	3.64	-13		1.07389	3.42793	3.82307	1.45593	-3.4037		-7.06705	145.528	-4.83833	19.9498		-6.38021	141.068	-4.55333	19.3294		-22.0628	190.353	-8.25174	26.1435		-16.3197	201.831	-7.77079	27.9142
12.56	179.814	179.435	179.756	180.201	179.249		11	6.5	5.096	3.64	-13		-0.0954348	4.26253	4.04281	-0.0454374	-0.0151746		-7.97406	152.287	-5.1974	20.8995		-6.7931	148.622	-4.83588	20.4001		-22.0789	193.555	-8.34724	26.6055		-16.3197	201.845	-7.77104	27.9164
12.57	179.814	179.435	179.756	180.1	179.081		11	6.75	5.096	3.92	-13.25		0.397883	4.49071	2.70753	1.40768	2.52265		-7.73708	150.55	-5.10496	20.6554		-6.0925	135.808	-4.35648	18.5837		-22.0922	194.82	-8.38872	26.7791		-16.3776	202.557	-7.79927	28.0189
12.58	179.814	179.435	179.841	180.1	179.081		11	7	5.341	3.92	-13.25		0.644542	4.62424	1.69629	-0.0819517	0.922854		-7.62844	149.747	-5.06227	20.5426		-6.61864	145.43	-4.71649	19.9476		-22.0922	185.186	-8.10161	25.4101		-16.3776	202.573	-7.79954	28.0213
12.59	179.814	179.435	179.841	180.1	179.081		10.75	7.25	5.341	4.2	-13.5		-0.32814	4.71684	1.65042	1.37797	-1.66232		-7.59477	149.497	-5.049	20.5075		-6.45916	142.512	-4.60736	19.5341		-22.1031	190.652	-8.26409	26.1932		-16.4343	203.202	-7.826	28.1108
12.6	179.814	179.435	179.926	180.1	179.249		10.75	7.5	5.586	4.48	-13.5		0.263498	4.79056	1.10672	0.237344	-6.14553		-7.60048	149.54	-5.05125	20.5134		-7.42481	160.186	-5.26822	22.0392		-22.113	193.37	-8.34842	26.5733		-16.4343	203.202	-7.826	28.1108
12.61	179.814	179.523	179.926	180	179.332		10.75	7.75	5.586	4.48	-13.5		0.559317	3.05017	1.28434	1.60644	-6.25047		-7.62581	149.728	-5.06123	20.5398		-6.89207	150.433	-4.90361	20.6568		-22.1205	195.389	-8.40613	26.8715		-16.49	203.785	-7.85132	28.193
12.62	179.814	179.523	179.926	179.9	179.249		10.5	8	5.831	4.48	-13.5		-0.388784	3.8963	2.79351	2.63203	-1.50222		-7.66049	149.984	-5.07488	20.5759		-7.73062	165.787	-5.47753	22.833		-22.127	195.769	-8.42153	26.9155		-16.49	203.599	-7.84803	28.1636
12.63	179.902	179.611	179.841	180	179.165		10.5	8.25	5.831	4.48	-13.5		-1.60389	2.68795	3.96011	3.40383	1.02742		-8.29991	154.645	-5.32308	21.231		-7.09599	154.166	-5.04316	21.1859		-22.127	185.66	-8.12054	25.4778		-16.49	203.615	-7.8483	28.166
12.64	179.902	179.611	179.841	180.1	179.081		10.5	8.5	6.076	4.76	-13.5		-0.508345	3.68407	4.15567	3.40849	2.45305		-8.08452	153.09	-5.24019	21.0124		-7.32025	158.272	-5.19665	21.7678		-22.1317	190.657	-8.27063	26.1866		-16.49	203.749	-7.85069	28.1874
12.65	179.902	179.611	179.841	180.1	179.081		10.25	8.75	6.076	4.76	-13.5		-1.05659	4.36061	2.71517	3.49875	0.846219		-8.47661	155.91	-5.39057	21.4089		-6.41478	141.701	-4.57699	19.419		-22.1321	184.324	-8.07899	25.2957		-16.49	203.766	-7.85099	28.1901
12.66	179.814	179.611	179.841	180.1	179.165		10	9	6.076	4.76	-13.5		0.470291	4.57955	2.38315	1.78563	-2.43208		-8.24485	154.249	-5.30195	21.1753		-6.95301	151.549	-4.94531	20.8149		-22.1324	182.924	-8.03351	25.1086		-16.49	203.785	-7.85132	28.193
12.67	179.814	179.611	179.926	180.1	179.249		10	9.25	6.321	4.76	-13.5		0.608617	4.70387	1.36746	0.505388	-4.22777		-8.12131	153.357	-5.2544	21.0499		-6.75172	147.865	-4.80756	20.2928		-22.135	187.877	-8.18649	25.7969		-16.49	203.785	-7.85132	28.193
12.68	179.726	179.611	179.926	180.201	179.249		9.75	9.5	6.321	5.04	-13.5		1.4008	4.78995	1.47382	2.03894	-2.80811		-8.07158	152.996	-5.23519	20.9992		-6.65427	146.082	-4.74087	20.04		-22.1359	191.912	-8.30833	26.3657		-16.49	203.582	-7.84773	28.1609
12.69	179.726	179.611	179.926	180.201	179.165		9.5	9.75	6.566	5.04	-13.5		0.0757658	4.8594	2.9681	0.988644	0.374104		-8.0633	152.936	-5.23198	20.9908		-7.69032	165.049	-5.44995	22.7284		-22.1359	184.344	-8.08273	25.2904		-16.49	203.599	-7.84803	28.1636
12.7	179.726	179.611	179.926	180.1	179.081		9.5	10	6.566	5.04	-13.5		0.491229	4.9211	2.26057	2.37544	2.12132		-8.0763	153.03	-5.23701	21.0041		-7.16399	155.411	-5.08971	21.3623		-22.1349	190.119	-8.25256	26.1179		-16.49	203.599	-7.84803	28.1636
12.71	179.726	179.611	179.926	180	178.998		9.25	10.25	6.566	5.04	-13.5		-0.397051	4.97902	2.06659	1.17246	3.15755		-8.0996	153.199	-5.24601	21.0278		-7.44455	160.548	-5.28173	22.0904		-22.1321	193.093	-8.34284	26.5341		-16.49	203.766	-7.85099	28.1901
12.72	179.726	179.698	179.926	180	179.081		9	10.5	6.566	5.32	-13.5		-0.859223	3.18471	1.84823	2.50485	-1.12		-8.12756	153.402	-5.25681	21.0563		-7.07437	153.77	-5.02837	21.1298		-22.1321	184.728	-8.09357	25.345		-16.49	203.785	-7.85132	28.193
12.73	179.726	179.786	179.841	180	179.165		9	10.75	6.811	5.32	-13.5		-0.01233	2.19274	4.66738	3.51089	-3.41538		-8.15736	153.618	-5.2683	21.0866		-6.89521	150.491	-4.90575	20.665		-22.1275	190.009	-8.2507	26.0943		-16.49	203.804	-7.85167	28.1962
12.74	179.638	179.786	179.756	180.1	179.165		9	11	6.811	5.32	-13.25		2.23015	3.58937	5.06785	3.90152	-0.456587		-8.604	156.816	-5.43895	21.5363		-6.80765	148.888	-4.84583	20.4378		-22.1275	183.694	-8.06224	25.1978		-16.49	203.564	-7.8474	28.158
12.75	179.638	179.786	179.756	180.1	179.081		8.75	11.25	6.811	5.6	-13.25		0.552281	4.30868	3.58033	2.16886	1.74461		-8.76512	157.955	-5.49982	21.6965		-6.73712	147.598	-4.79757	20.2549		-22.1212	189.254	-8.2273	25.9871		-16.49	203.582	-7.84773	28.1609
12.76	179.638	179.698	179.841	180.1	178.998		8.75	11.5	7.056	5.6	-13.25		0.791329	6.49085	2.01992	1.35887	2.01467		-8.58747	156.698	-5.43269	21.5198		-6.24334	138.565	-4.45968	18.9746		-22.1216	183.899	-8.06444	25.2365		-9.19854	128.422	-4.55825	17.5575
12.77	179.726	179.698	179.926	180	178.914		8.75	11.5	7.056	5.88	-13.25		-0.908177	4.60007	0.263356	2.78573	2.5272		-8.4844	155.965	-5.39353	21.4167		-6.4441	142.237	-4.59705	19.4951		-22.1136	189.143	-8.22215	25.9738		-9.19854	128.714	-4.56326	17.6044
12.78	179.726	179.698	179.926	179.9	178.914		8.5	11.75	7.301	5.88	-13.25		-1.15085	4.68605	2.32691	1.69325	1.33009		-7.91804	151.878	-5.17563	20.842		-7.62625	163.876	-5.40609	22.5621		-22.1136	183.364	-8.05022	25.1515		-9.19854	128.743	-4.56375	17.609
12.79	179.814	179.698	179.926	179.9	178.914		8.5	12	7.301	5.88	-13		-2.01324	4.7202	2.17302	3.05076	1.77344		-7.59842	149.524	-5.05043	20.5113		-7.76713	166.456	-5.50252	22.9278		-22.1136	181.707	-8.00089	24.9156		-9.19854	128.773	-4.56427	17.6139
12.8	179.814	179.698	179.841	180	178.914		8.5	12.25	7.301	5.88	-12.75		-0.74134	4.99994	4.12356	3.72048	2.01762		-8.04982	152.838	-5.22677	20.977		-7.83934	167.779	-5.55195	23.1153		-22.1038	187.284	-8.16604	25.7075		-9.19854	128.773	-4.56427	17.6139
12.81	179.814	179.786	179.841	180.1	178.998		8.25	12.5	7.546	5.88	-12.5		-1.2014	3.29108	4.19407	2.29966	0.618663		-8.24658	154.261	-5.30262	21.1771		-7.3548	158.904	-5.2203	21.8575		-22.1038	182.764	-8.03111	25.0656		-9.30507	129.853	-4.61195	17.7659
12.82	179.726	179.786	179.841	180.1	179.081		8	12.75	7.546	5.88	-12.25		0.369563	4.19697	2.89067	3.4847	-0.16713		-8.34637	154.978	-5.34087	21.2779		-6.58208	144.761	-4.69147	19.8528		-22.0922	188.433	-8.1987	25.8706		-9.41209	130.937	-4.65985	17.9187
12.83	179.726	179.874	179.841	180.1	179.165		8	13	7.546	5.88	-11.75		0.529935	2.90159	2.6357	2.16598	0.427408		-8.73356	157.732	-5.48793	21.6652		-7.22213	156.475	-5.1295	21.5132		-22.0789	192.112	-8.30664	26.3929		-9.51955	131.626	-4.70109	18.008
12.84	179.726	179.874	179.841	180.1	179.165		7.75	13.25	7.546	5.88	-11.5		-0.485891	3.95226	2.33898	3.45333	1.19477		-8.63166	157.012	-5.44943	21.5639		-7.05133	153.348	-5.0126	21.07		-22.0789	184.191	-8.07019	25.2683		-9.62741	132.75	-4.74988	18.167
12.85	179.638	179.874	179.841	180.1	179.249		7.75	13.5	7.791	5.88	-11.25		1.90321	4.59284	3.31237	2.21018	0.00386077		-8.83729	158.462	-5.52698	21.768		-6.96734	151.811	-4.95512	20.8521		-22.0638	189.496	-8.22641	26.0215		-9.84407	134.976	-4.84735	18.4814
12.86	179.638	179.874	179.841	180	179.332		7.5	13.75	7.791	5.88	-10.75		0.29865	4.85388	2.69774	3.52082	0.430138		-8.72319	157.659	-5.48402	21.6549		-6.92575	151.05	-4.92666	20.7442		-22.0638	183.277	-8.04074	25.1385		-9.95276	136.081	-4.89602	18.6371
12.87	179.638	179.874	179.841	180	179.416		7.5	13.75	7.791	6.16	-10.25		0.574352	3.76792	2.55091	0.0888827	0.595933		-8.66144	157.222	-5.46069	21.5935		-7.43886	160.444	-5.27783	22.0757		-22.047	188.791	-8.20298	25.9215		-10.0616	137.21	-4.94517	18.7968
12.88	179.726	179.874	179.756	180	179.499		7.5	14	7.791	6.16	-9.75		-1.10683	4.46295	4.2036	2.32906	0.637939		-8.63652	157.046	-5.45127	21.5687		-7.18656	155.824	-5.10515	21.4209		-22.047	182.988	-8.02974	25.0975		-10.2795	139.446	-5.0431	19.1124
12.89	179.726	179.874	179.756	180	179.583		7.25	14.25	8.036	6.16	-9.5		-1.34034	4.69857	4.3881	3.84333	-0.561074		-8.28988	154.573	-5.31923	21.2209		-7.06273	153.557	-5.0204	21.0996		-22.0284	188.534	-8.19266	25.8849		-10.4971	141.677	-5.14087	19.4273
12.9	179.814	179.874	179.756	180	179.749		7.25	14.25	8.036	6.44	-9		-2.19814	3.76042	3.15462	4.45488	-1.80875		-8.4783	155.922	-5.39121	21.4106		-6.47855	142.867	-4.62062	19.5844		-22.0272	183.303	-8.03314	25.1522		-10.7139	143.896	-5.23819	19.7406
12.91	179.814	179.874	179.756	180	179.833		7	14.5	8.036	6.44	-8.5		-2.01996	4.50657	2.94775	2.85489	-0.86671		-8.56783	156.559	-5.42524	21.5002		-7.19075	155.901	-5.10802	21.4317		-22.0068	188.482	-8.18724	25.8801		-10.8217	145.006	-5.28669	19.8974
12.92	179.814	179.874	179.756	179.9	179.916		7	14.75	8.281	6.72	-8		-0.852896	4.76461	3.78731	2.10573	-0.447176		-8.26621	154.403	-5.31016	21.197		-7.06321	153.566	-5.02073	21.1008		-22.0082	182.978	-8.02211	25.1019		-11.0357	147.203	-5.38285	20.2075
12.93	179.726	179.874	179.756	179.9	180		6.75	15	8.281	6.72	-7.5		0.453655	5.06626	3.09178	3.55669	-0.289224		-8.49141	156.015	-5.3962	21.4237		-7.00022	152.413	-4.97762	20.9374		-21.9862	188.306	-8.17941	25.854		-11.2469	149.358	-5.47751	20.5115
12.94	179.726	179.962	179.841	179.9	180.084		6.75	15.25	8.526	6.72	-7.25		0.48182	3.34522	2.17479	2.48467	-1.53695		-8.59299	156.737	-5.43478	21.5253		-7.50645	161.681	-5.32409	22.2511		-21.9862	182.589	-8.00909	25.0413		-11.4543	151.473	-5.57046	20.8099
12.95	179.726	179.962	179.841	179.9	180.167		6.5	15.5	8.526	6.72	-6.75		-0.600109	4.27716	2.20069	1.58912	-0.986599		-8.647	157.12	-5.45523	21.5792		-7.24752	156.94	-5.14687	21.5791		-21.9862	180.951	-7.96027	24.8083		-11.6572	153.539	-5.66128	21.1012
12.96	179.726	180.05	179.841	180	180.167		6.5	15.5	8.526	6.72	-6.25		-0.0630951	1.68482	2.51409	1.4268	1.10079		-8.89397	158.86	-5.54825	21.8239		-8.24713	175.251	-5.83109	24.1742		-21.9625	186.458	-8.12134	25.5903		-11.7565	154.551	-5.70578	21.2441
12.97	179.726	180.05	179.841	180	180.251		6.25	15.75	8.526	6.72	-6		-0.8906	3.36918	2.38571	1.32164	-0.972455		-8.82649	158.387	-5.52292	21.7573		-7.67626	164.792	-5.44032	22.6919		-21.9625	181.935	-7.98632	24.948		-11.9504	156.53	-5.79265	21.5232
12.98	179.726	180.05	179.756	180	180.334		6.25	16	8.526	6.72	-5.5		-0.226372	4.23785	4.25032	3.48837	-0.792434		-8.81668	158.318	-5.51923	21.7476		-7.39212	159.588	-5.24584	21.9543		-21.9355	187.944	-8.15888	25.8108		-12.137	158.431	-5.8762	21.7913
12.99	179.726	180.05	179.671	180	180.334		6	16	8.771	6.72	-5.25		-0.99027	3.44068	6.41667	4.67655	-0.186757		-8.79528	158.167	-5.51118	21.7264		-7.25184	157.019	-5.14983	21.5903		-21.9355	182.266	-7.99155	24.9976		-12.2272	159.356	-5.9167	21.9219
13	179.726	180.05	179.671	180	180.334		6	16.25	8.771	6.72	-5		-0.294239	4.29094	4.27844	3.23941	0.152026		-8.79057	158.134	-5.5094	21.7217		-6.64034	145.827	-4.73134	20.0039		-21.9355	180.646	-7.94379	24.7656		-12.4008	161.133	-5.99457	22.1727
13.01	179.726	180.05	179.756	180.1	180.417		5.75	16.25	9.016	6.72	-4.75		-1.04224	3.41481	2.81929	4.36153	-1.60453		-8.54875	156.423	-5.418	21.4811		-6.81434	149.011	-4.85041	20.4552		-21.9372	180.616	-7.94083	24.7686		-12.4839	161.979	-6.03176	22.2921
13.02	179.726	180.05	179.756	180.1	180.417		5.75	16.25	9.016	7	-4.5		-0.338254	3.06377	2.6879	3.12816	-0.621569		-8.68887	157.416	-5.47106	21.6208		-6.93056	151.138	-4.92995	20.7567		-21.9355	181.092	-7.95099	24.8481		-12.5643	162.799	-6.06776	22.4077
13.03	179.814	180.05	179.841	180	180.417		5.75	16.25	9.261	7	-4.25		-1.8053	2.80812	2.17954	2.53236	-0.0954165		-8.48359	155.959	-5.39322	21.4159		-8.111	172.756	-5.73791	23.8207		-21.9355	180.359	-7.9337	24.7295		-12.6419	163.6	-6.10268	22.5209
13.04	179.814	180.05	179.841	179.9	180.417		5.5	16.5	9.261	7	-4		-1.93173	3.88271	2.28941	4.04928	0.201398		-8.35264	155.023	-5.34327	21.2842		-7.63643	164.062	-5.41306	22.5885		-21.9084	184.864	-8.06564	25.3653		-12.7165	164.361	-6.1361	22.6282
13.05	179.814	179.962	179.841	179.9	180.334		5.5	16.5	9.506	7	-3.75		-0.916974	5.09201	4.00319	3.02129	2.37982		-8.27897	154.494	-5.31505	21.2099		-8.52956	180.427	-6.02443	24.9078		-21.9084	181.245	-7.95793	24.8504		-12.7881	165.09	-6.16813	22.7311
13.06	179.814	179.874	179.841	179.9	180.334		5.5	16.5	9.506	7	-3.75		-0.409595	5.96708	3.18667	2.52821	0.222746		-8.60094	156.794	-5.43779	21.5332		-7.9109	169.09	-5.60093	23.3011		-21.9084	180.261	-7.92864	24.7104		-12.8564	165.786	-6.19871	22.8294
13.07	179.814	179.874	179.841	179.9	180.334		5.25	16.5	9.506	7	-3.5		-1.25192	4.31928	2.9871	4.09669	0.555698		-7.91482	151.854	-5.17438	20.8387		-8.15128	173.494	-5.76547	23.9253		-21.8797	185.607	-8.08417	25.4695		-12.9213	166.402	-6.22698	22.9154
13.08	179.814	179.874	179.841	180	180.334		5	16.5	9.506	7	-3.25		-1.69111	3.45572	2.72287	3.09382	0.752663		-7.34407	147.625	-4.94956	20.2444		-7.74902	166.124	-5.49013	22.8808		-21.8797	181.341	-7.95681	24.8637		-12.9213	166.402	-6.22698	22.9154
13.09	179.814	179.962	179.841	180	180.251		5	16.75	9.751	7	-3.25		-0.832726	2.60738	3.80265	2.61346	1.48044		-7.79794	150.998	-5.12878	20.7183		-7.54815	162.445	-5.35263	22.3593		-21.8797	180.161	-7.9216	24.6961		-12.9827	167.029	-6.25448	23.0038
13.1	179.814	179.962	179.756	180	180.251		4.75	16.75	9.751	7	-3		-1.49954	2.73196	5.09043	2.00113	1.3826		-7.99059	152.407	-5.20382	20.9165		-7.44826	160.616	-5.28427	22.1001		-21.8493	185.555	-8.07833	25.4622		-13.0405	167.619	-6.28037	23.087
13.11	179.814	179.962	179.756	179.9	180.251		4.75	17	9.996	7	-2.75		-0.754977	4.24282	5.43586	4.13517	1.36223		-8.78768	158.114	-5.50832	21.7189		-7.95012	169.809	-5.62778	23.4029		-21.8493	181.199	-7.94829	24.8436		-13.0405	167.626	-6.28051	23.0883
13.12	179.814	179.962	179.756	179.9	180.251		4.75	17	9.996	7	-2.5		-0.382692	3.58155	3.81695	3.20077	1.38909		-8.56541	156.542	-5.42432	21.4978		-7.10443	154.32	-5.04894	21.2078		-21.8493	179.992	-7.91225	24.6722		-13.0946	168.178	-6.30471	23.1661
13.13	179.814	179.962	179.841	179.9	180.251		4.5	17	9.996	7	-2.5		-1.29257	3.33814	1.51355	2.68557	-0.00681803		-8.71009	157.566	-5.47907	21.6419		-7.77232	166.551	-5.50607	22.9413		-21.8195	185.841	-8.07952	25.5126		-13.1448	168.69	-6.32719	23.2383
13.14	179.814	179.962	179.841	179.9	180.251		4.25	17	10.241	7	-2.25		-1.76553	3.13467	3.26384	2.43896	0.738927		-8.51891	156.211	-5.40666	21.4513		-7.58822	163.179	-5.38006	22.4633		-21.8174	181.143	-7.94123	24.8383		-13.191	169.161	-6.34789	23.3048
13.15	179.814	179.874	179.841	179.9	180.251		4.25	17	10.241	7.28	-2.25		-0.924033	4.90109	3.12858	2.31744	-0.304957		-8.39745	155.344	-5.36039	21.3294		-8.07929	172.175	-5.7162	23.7383		-21.8174	179.838	-7.90291	24.651		-13.191	169.161	-6.34789	23.3048
13.16	179.814	179.874	179.841	179.9	180.251		4	17	10.486	7.28	-2.25		-1.5993	4.02413	4.37101	6.24473	-0.828987		-8.32921	154.855	-5.3343	21.2606		-8.32476	176.674	-5.88423	24.3759		-21.8174	179.503	-7.89304	24.6028		-13.2332	169.591	-6.36676	23.3655
13.17	179.902	179.874	179.841	179.9	180.251		4	17	10.486	7.28	-2		-2.67798	3.39214	3.49145	6.57196	0.36184		-7.68876	150.193	-5.08599	20.6053		-7.92746	169.393	-5.61227	23.3441		-21.8174	179.418	-7.89056	24.5907		-13.2332	169.591	-6.36676	23.3655
13.18	179.902	179.874	179.841	179.9	180.167		3.75	17	10.486	7.28	-2		-2.61023	3.27712	3.26725	6.63686	1.58872		-7.9799	152.329	-5.19967	20.9055		-8.2796	175.846	-5.85331	24.2586		-21.8174	179.397	-7.88993	24.5876		-13.2332	169.591	-6.36676	23.3655
13.19	179.902	179.874	179.841	179.799	180.084		3.5	17	10.486	7.56	-2		-2.59441	3.21159	2.97521	0.382561	2.33771		-8.10697	153.253	-5.24886	21.0353		-7.93487	169.529	-5.61734	23.3633		-21.7815	184.507	-8.0342	25.3237		-13.2711	169.979	-6.38377	23.4202
13.2	179.814	179.874	179.756	179.799	180		3.5	17	10.486	7.56	-2		0.310525	3.17696	4.8471	-1.26958	2.84076		-8.16604	153.68	-5.27164	21.0954		-7.76167	166.356	-5.49878	22.9136		-21.7791	181.493	-7.94026	24.907		-13.2711	169.984	-6.38387	23.421
13.21	179.726	179.874	179.756	179.799	179.916		3.25	17	10.731	7.56	-2		0.782915	3.1592	5.11439	-1.81726	3.22269		-8.19449	153.886	-5.28259	21.1243		-7.67515	164.771	-5.43957	22.689		-21.7438	186.288	-8.08346	25.5722		-13.2711	169.988	-6.38392	23.4216
13.22	179.726	179.874	179.756	179.9	179.916		3	17	10.731	7.56	-1.75		-0.702012	3.15021	3.78075	1.69611	2.94333		-8.20844	153.986	-5.28796	21.1385		-7.05979	153.503	-5.01839	21.0919		-21.7487	182.094	-7.95298	24.9952		-13.2711	169.989	-6.38394	23.4218
13.23	179.726	179.874	179.756	180	179.833		2.75	17	10.731	7.56	-1.75		-1.46251	3.14568	3.60598	6.17187	3.43622		-8.21535	154.036	-5.29062	21.1455		-7.83984	167.788	-5.55229	23.1166		-21.7121	188.899	-8.14098	25.9936		-13.2711	169.99	-6.38396	23.4219
13.24	179.814	179.874	179.756	180	179.833		2.75	17	10.976	7.56	-1.5		-2.5838	3.14342	4.5235	6.53471	3.21938		-8.21879	154.061	-5.29194	21.1489		-7.71253	165.456	-5.46515	22.786		-21.7096	183.066	-7.96947	25.1553		-13.3049	170.334	-6.39906	23.4705
13.25	179.814	179.874	179.756	180	179.916		2.5	17	10.976	7.56	-1.5		-2.53738	3.14228	3.76826	4.50377	-0.382098		-8.22051	154.073	-5.2926	21.1507		-7.64897	164.292	-5.42164	22.621		-21.6713	186.966	-8.09087	25.6765		-13.3049	170.337	-6.39912	23.471
13.26	179.814	179.874	179.756	179.9	180		2.5	17	11.221	7.56	-1.25		-1.43618	3.14171	4.9096	3.18481	-0.854707		-8.22137	154.08	-5.29293	21.1516		-8.1699	173.836	-5.77822	23.9737		-21.6764	181.629	-7.93062	24.9235		-13.3342	170.637	-6.41228	23.5133
13.27	179.726	179.874	179.756	179.9	180		2.25	17	11.221	7.56	-1		-0.162567	3.14143	3.97154	0.639384	0.875599		-8.22179	154.083	-5.2931	21.152		-7.90816	169.04	-5.59906	23.294		-21.6739	180.396	-7.89092	24.7563		-13.3342	170.632	-6.41218	23.5124
13.28	179.726	179.874	179.756	179.9	180		2	17	11.466	7.56	-0.75		-1.24688	3.14129	5.06418	0.978165	1.77595		-8.22201	154.084	-5.29318	21.1522		-8.32822	176.737	-5.8866	24.3849		-21.6739	179.053	-7.85693	24.5464		-13.3592	170.888	-6.42339	23.5486
13.29	179.726	179.874	179.841	180	180		2	17	11.466	7.56	-0.75		-0.711061	3.14121	2.00303	1.4857	0.793006		-8.22212	154.085	-5.29322	21.1523		-8.01833	171.058	-5.67447	23.5801		-21.6369	183.94	-7.99886	25.2363		-13.3797	171.097	-6.43258	23.5781
13.3	179.726	179.874	179.926	180	180		1.75	17	11.711	7.56	-0.75		-1.53916	3.14118	1.78194	3.9339	0.300566		-8.22217	154.085	-5.29324	21.1524		-8.4122	178.276	-5.94409	24.603		-21.6343	180.557	-7.89343	24.7688		-13.3958	171.26	-6.43975	23.6012
13.31	179.814	179.874	179.926	180	180		1.75	17	11.711	7.56	-0.5		-2.69426	3.14116	2.39581	3.05896	1.52308		-8.2222	154.086	-5.29325	21.1524		-8.66395	182.891	-6.11643	25.257		-21.5904	186.377	-8.05846	25.6034		-13.3958	171.26	-6.43975	23.6012
13.32	179.814	179.962	179.841	179.9	179.916		1.5	17	11.956	7.56	-0.5		-2.66473	1.28242	6.70371	4.79748	2.77017		-8.22221	154.086	-5.29326	21.1524		-9.32296	194.974	-6.5676	26.9693		-21.5904	180.387	-7.88508	24.7355		-13.3958	171.26	-6.43975	23.6012
13.33	179.814	179.962	179.756	179.9	179.833		1.5	17	11.956	7.56	-0.5		-1.57199	2.0936	6.99518	3.64695	3.52756		-8.22222	154.086	-5.29326	21.1524		-8.66162	182.848	-6.11483	25.2509		-21.5932	178.764	-7.83804	24.5015		-13.4072	171.377	-6.44488	23.6177
13.34	179.814	179.962	179.756	179.9	179.833		1.25	17	12.201	7.56	-0.25		-2.12163	2.60827	6.39504	0.921044	3.43274		-8.62482	156.963	-5.44684	21.5571		-8.28205	175.891	-5.85499	24.2649		-21.5932	178.246	-7.82345	24.4252		-13.4072	171.379	-6.4449	23.6178
13.35	179.814	179.962	179.841	179.9	179.833		1	17	12.201	7.56	-0.25		-2.41448	2.76931	2.57864	1.57807	1.94714		-8.46216	155.806	-5.38507	21.3944		-7.53459	162.197	-5.34335	22.3241		-21.5959	178.766	-7.83543	24.5113		-13.4072	171.382	-6.44496	23.6184
13.36	179.814	180.05	180.012	180	179.833		1	17	12.446	7.56	-0.25		-1.48293	0.972735	0.0586279	1.90346	1.20483		-8.36488	155.111	-5.34794	21.2966		-8.26309	175.543	-5.84201	24.2157		-21.5959	178.266	-7.82362	24.4306		-13.4141	171.452	-6.44805	23.6283
13.37	179.814	180.05	180.097	180	179.916		0.75	17	12.691	7.84	0		-2.11317	1.82785	0.598968	4.21468	0.229066		-8.31178	154.73	-5.32763	21.243		-8.67851	183.158	-6.1264	25.2948		-21.5932	178.334	-7.82468	24.4422		-13.4141	171.452	-6.44805	23.6283
13.38	179.814	180.05	180.012	180	179.916		0.5	17	12.691	7.84	0.25		-2.44631	2.35124	4.28451	3.35876	1.71713		-8.66185	157.225	-5.46085	21.5939		-9.88695	205.318	-6.95375	28.4353		-21.5932	178.138	-7.82009	24.4103		-13.4141	171.452	-6.44805	23.6283
13.39	179.814	180.138	179.926	179.9	179.916		0.5	17	12.936	7.84	0.25		-1.53491	0.64417	7.91588	2.93255	1.0224		-8.4987	156.067	-5.39897	21.431		-10.0395	208.117	-7.05821	28.8319		-21.5932	178.087	-7.81891	24.4021		-13.4164	171.47	-6.44898	23.6307
13.4	179.814	180.138	179.841	179.9	179.916		0.25	17	12.936	7.84	0.25		-2.17522	1.55299	7.2983	2.71767	0.674994		-8.39986	155.361	-5.36131	21.3318		-8.70287	183.604	-6.14308	25.3581		-21.5959	178.506	-7.82916	24.4698		-13.4186	171.493	-6.44997	23.6339
13.41	179.814	180.138	179.926	179.9	179.833		0	17	13.181	7.84	0.25		-2.5134	2.08998	4.42498	2.61063	2.57698		-8.69843	157.484	-5.47467	21.6303		-8.45372	179.037	-5.97251	24.7108		-21.5959	178.196	-7.82192	24.4193		-13.4186	171.493	-6.44997	23.6339
13.42	179.814	180.226	180.097	179.9	179.749		-0.25	17	13.181	7.84	0.5		-2.70053	0.396441	-0.511522	2.55715	5.13104		-8.53477	156.324	-5.41268	21.4671		-7.77434	166.588	-5.50746	22.9465		-21.5959	178.114	-7.82002	24.4061		-13.4186	171.493	-6.44997	23.6339
13.43	179.814	180.226	180.268	180	179.749		-0.25	17	13.426	7.84	0.5		-1.71611	1.3148	-2.09043	2.53042	3.02457		-8.43419	155.607	-5.37441	21.3663		-9.08245	190.563	-6.40294	26.3443		-21.5959	178.094	-7.81954	24.4028		-13.4186	171.498	-6.45007	23.6348
13.44	179.726	180.314	180.268	180	179.833		-0.5	17	13.426	7.84	0.75		-0.500886	-0.0529429	0.0770864	2.51705	1.36763		-8.71795	157.622	-5.48204	21.6497		-9.7412	202.645	-6.85396	28.0564		-21.5959	178.089	-7.81942	24.402		-13.4251	171.572	-6.45313	23.6453
13.45	179.726	180.314	180.097	180	179.833		-0.75	17	13.426	7.84	0.75		-1.61439	0.982921	6.56019	2.51037	1.0436		-8.55926	156.498	-5.42199	21.4916		-10.4632	215.891	-7.34831	29.9334		-21.5959	178.087	-7.81939	24.4018		-13.4251	171.572	-6.45313	23.6453
13.46	179.726	180.402	179.926	180	179.916		-1	17	13.426	7.84	1		-2.18919	-0.347816	9.40938	2.50703	0.27754		-8.76676	157.966	-5.50044	21.6982		-9.63853	200.762	-6.78367	27.7895		-21.5959	178.087	-7.81939	24.4017		-13.4359	171.671	-6.4578	23.659
13.47	179.814	180.489	179.926	180	179.916		-1	17	13.426	7.84	1.25		-3.21762	-1.17093	5.53182	2.50536	1.87264		-8.6033	156.811	-5.43868	21.5356		-8.03033	171.278	-5.68269	23.6112		-21.5959	178.087	-7.81938	24.4017		-13.4359	171.671	-6.4578	23.659
13.48	179.814	180.489	180.012	180	179.916		-1.25	17	13.426	7.84	1.25		-3.12477	0.23065	2.00442	2.50452	1.23042		-8.78913	158.124	-5.50886	21.7203		-7.11057	154.433	-5.05314	21.2237		-21.5959	178.087	-7.81938	24.4017		-13.4509	171.832	-6.46473	23.6818
13.49	179.814	180.489	180.182	180	179.916		-1.25	16.75	13.671	7.84	1.25		-2.00036	-0.315635	-0.348365	2.5041	0.909484		-8.8644	158.653	-5.53716	21.7948		-7.7401	165.961	-5.48402	22.8576		-21.5959	178.087	-7.81938	24.4017		-13.4702	172.034	-6.47351	23.7102
13.5	179.814	180.577	180.182	180	179.833		-1.5	16.75	13.671	7.84	1.25		-2.53417	-1.29281	1.04085	2.5039	2.83062		-8.6937	157.451	-5.47288	21.6256		-8.63341	182.331	-6.09553	25.1776		-21.5959	178.087	-7.81938	24.4017		-13.4702	172.034	-6.47351	23.7102
13.51	179.814	180.577	180.182	180	179.749		-1.75	16.5	13.671	7.84	1.5		-2.8191	-1.25727	1.99751	2.50379	5.40003		-8.20276	153.945	-5.28578	21.1327		-10.0324	207.986	-7.05332	28.8133		-21.5959	178.087	-7.81938	24.4017		-13.4702	172.034	-6.47351	23.7102
13.52	179.814	180.577	180.097	180	179.749		-2	16.25	13.671	7.84	1.5		-2.9796	-1.222	4.6409	2.50374	3.28972		-8.67851	157.343	-5.46714	21.6105		-9.3732	195.895	-6.602	27.0999		-21.5959	178.087	-7.81938	24.4017		-13.4702	172.039	-6.4736	23.7111
13.53	179.726	180.489	180.012	180	179.833		-2.25	16	13.671	7.84	1.75		-1.25886	0.60034	5.95716	2.50371	1.63164		-8.19018	153.855	-5.28094	21.1199		-9.00725	189.185	-6.35146	26.1489		-21.5959	178.087	-7.81938	24.4017		-13.4936	172.289	-6.48435	23.7465
13.54	179.638	180.489	180.012	180	179.833		-2.25	15.75	13.671	7.84	1.75		0.795434	-0.266241	4.20912	2.5037	1.30654		-7.79142	150.95	-5.12624	20.7116		-8.25036	175.31	-5.8333	24.1826		-21.5959	178.087	-7.81938	24.4017		-13.4936	172.289	-6.48435	23.7465
13.55	179.638	180.402	180.097	180	179.916		-2.5	15.5	13.671	7.84	2		-0.976523	0.970046	1.37054	2.50369	0.539224		-6.64274	142.253	-4.66502	19.49		-7.82576	167.53	-5.54265	23.08		-21.5959	178.087	-7.81938	24.4017		-13.5209	172.562	-6.49658	23.7847
13.56	179.726	180.314	180.182	180	179.916		-2.5	15	13.671	7.84	2		-2.60355	0.684135	-0.0887526	2.50369	0.661221		-6.88248	144.113	-4.7634	19.7511		-8.16407	173.729	-5.77423	23.9585		-21.5959	178.087	-7.81938	24.4017		-13.5209	172.562	-6.49658	23.7847
13.57	179.814	180.226	180.182	180	179.916		-2.75	14.75	13.671	7.84	2.25		-4.62902	1.56337	1.21165	2.50369	2.20922		-6.1	137.941	-4.43752	18.8848		-8.8942	187.112	-6.27406	25.8552		-21.5959	178.087	-7.81938	24.4017		-13.5522	172.893	-6.51089	23.8315
13.58	179.902	180.138	180.097	180	179.833		-3	14.25	13.671	7.84	2.25		-5.77572	1.09928	4.29021	2.50369	3.62256		-5.83515	135.78	-4.32384	18.5817		-9.26672	193.943	-6.5291	26.8232		-21.5959	178.087	-7.81938	24.4017		-13.5522	172.893	-6.51089	23.8315
13.59	179.902	180.138	180.012	180	179.833		-3.25	14	13.671	7.84	2.25		-4.66401	0.297897	5.77724	2.50369	2.37413		-5.79795	135.473	-4.30772	18.5386		-8.95108	188.155	-6.313	26.003		-21.5959	178.087	-7.81938	24.4017		-13.5872	173.26	-6.52687	23.8832
13.6	179.814	180.05	179.926	180	179.833		-3.5	13.5	13.671	7.84	2.25		-2.30716	0.564907	6.24475	2.50369	1.74584		-6.38882	140.254	-4.55945	19.2094		-8.2203	174.759	-5.81273	24.1046		-21.5959	178.087	-7.81938	24.4017		-13.5872	173.265	-6.52696	23.8841
13.61	179.638	179.962	180.012	180	179.833		-3.75	13	13.671	7.84	2.5		0.788202	0.734803	2.47611	0.356776	2.92074		-5.73321	134.937	-4.27957	18.4635		-7.81059	167.252	-5.53227	23.0406		-21.5959	178.087	-7.81938	24.4017		-13.5872	173.265	-6.52696	23.8841
13.62	179.55	179.874	180.182	180	179.749		-4	12.5	13.916	7.84	2.5		0.730697	0.923173	-0.174151	1.2935	4.14934		-6.3035	139.575	-4.52364	19.1141		-7.57367	162.913	-5.3701	22.4256		-21.5959	178.087	-7.81938	24.4017		-13.5872	173.265	-6.52696	23.8841
13.63	179.462	179.786	180.182	180	179.749		-4.25	12.25	13.916	7.84	2.5		0.799852	2.1876	1.15098	1.75932	2.80577		-6.94954	144.629	-4.79071	19.8235		-8.58213	181.391	-6.06042	25.0444		-21.5959	178.087	-7.81938	24.4017		-13.6259	173.67	-6.54459	23.9413
13.64	179.55	179.611	180.182	180	179.833		-4.25	11.75	13.916	7.84	2.75		-1.60971	3.63535	2.08913	1.9954	1.51924		-7.34744	147.65	-4.9509	20.248		-10.0351	208.037	-7.05521	28.8205		-21.5932	178.57	-7.83018	24.4806		-13.6259	173.676	-6.54468	23.9421
13.65	179.638	179.523	180.097	180	179.833		-4.5	11.25	13.916	7.84	2.75		-4.02644	2.67818	4.71957	2.11281	1.38503		-6.83642	143.758	-4.7446	19.7012		-9.40106	196.406	-6.62108	27.1723		-21.5932	178.201	-7.82156	24.4206		-13.6259	173.676	-6.54468	23.9421
13.66	179.638	179.523	180.012	180.1	179.833		-4.5	11	13.916	7.84	2.75		-2.45374	1.78287	6.03684	2.17141	1.32158		-8.11828	153.335	-5.25323	21.0468		-9.04986	189.966	-6.38063	26.2596		-21.5932	178.103	-7.81928	24.4048		-13.668	174.103	-6.56364	24.0021
13.67	179.726	179.523	180.097	180.1	179.833		-4.75	10.5	13.916	7.84	3		-4.58242	0.0474418	2.14329	0.0539516	2.78529		-8.09437	153.161	-5.24399	21.0225		-8.30321	176.279	-5.86948	24.3199		-21.5932	178.079	-7.81871	24.4007		-13.668	174.103	-6.56364	24.0021
13.68	179.726	179.523	180.182	180.1	179.749		-5	10.25	13.916	7.84	3		-3.96172	0.296975	0.271804	1.00525	4.16046		-6.65633	142.359	-4.67063	19.5049		-7.88279	168.575	-5.58169	23.2281		-21.5932	178.073	-7.81856	24.3997		-13.668	174.103	-6.56364	24.0021
13.69	179.726	179.523	180.268	180.1	179.749		-5	10	13.916	7.84	3		-2.57337	0.394972	-0.82868	1.47749	2.88189		-6.66488	142.426	-4.67416	19.5142		-8.78997	185.201	-6.2027	25.5843		-21.5932	178.071	-7.81853	24.3995		-13.7134	174.579	-6.58435	24.0693
13.7	179.638	179.523	180.268	180.1	179.749		-5.25	9.5	13.916	7.84	3.25		-1.15619	-0.585543	0.745161	1.71787	3.73887		-5.9894	137.043	-4.39027	18.7589		-9.24449	193.535	-6.51388	26.7654		-21.5904	178.568	-7.82961	24.4806		-13.7134	174.593	-6.5846	24.0716
13.71	179.55	179.435	180.268	180.1	179.749		-5.5	9.25	13.916	7.84	3.25		-0.349692	1.52501	1.58774	-0.309721	2.69792		-5.79835	135.476	-4.30789	18.5391		-9.4872	197.986	-6.68006	27.3962		-21.5904	178.188	-7.82074	24.4188		-13.7134	174.593	-6.5846	24.0716
13.72	179.462	179.347	180.182	180.201	179.749		-5.75	8.75	13.671	7.84	3.25		0.151463	1.71787	2.80805	0.686788	2.18425		-6.24077	139.073	-4.4972	19.0437		-9.12478	191.34	-6.43192	26.4543		-21.5904	178.087	-7.8184	24.4025		-13.762	175.102	-6.60674	24.1434
13.73	179.462	179.259	180.182	180.201	179.833		-5.75	8.5	13.671	7.84	3.5		-0.22307	2.95443	2.64691	1.18026	1.31001		-6.71221	142.795	-4.69365	19.566		-8.9353	187.865	-6.3022	25.962		-21.5904	178.062	-7.8178	24.3984		-13.762	175.102	-6.60674	24.1434
13.74	179.55	179.259	180.182	180.201	179.833		-6	8	13.671	7.84	3.5		-3.32538	0.878941	2.28796	1.43275	1.38467		-7.74759	150.627	-5.10907	20.6663		-7.72155	165.621	-5.47132	22.8095		-21.5875	178.596	-7.82974	24.4856		-13.762	175.102	-6.60674	24.1434
13.75	179.638	179.259	180.268	180.201	179.749		-6	7.75	13.671	7.84	3.5		-3.91449	0.875997	0.267444	-0.588839	3.55368		-7.60834	149.598	-5.05435	20.5216		-8.17575	173.943	-5.78223	23.9889		-21.5875	178.182	-7.82009	24.4184		-13.8135	175.628	-6.62999	24.2173
13.76	179.726	179.259	180.353	180.201	179.749		-6	7.5	13.426	7.84	3.75		-4.32498	0.852001	-2.29456	0.41046	4.15612		-7.49657	148.767	-5.01018	20.4048		-8.40043	178.06	-5.93603	24.5724		-21.5875	178.072	-7.81752	24.4005		-13.8135	175.628	-6.62999	24.2173
13.77	179.726	179.259	180.353	180.301	179.666		-6.25	7.25	13.426	7.84	3.75		-3.92315	0.79626	-0.265347	-1.24951	5.10503		-6.69964	142.697	-4.68848	19.5523		-9.06403	190.226	-6.39033	26.2964		-21.5875	178.044	-7.81686	24.396		-13.8135	175.642	-6.63023	24.2195
13.78	179.726	179.259	180.353	180.301	179.666		-6.25	7	13.426	7.56	3.75		-2.64426	0.75238	0.824133	-0.0525836	3.5993		-6.32265	139.728	-4.53169	19.1355		-8.90417	187.295	-6.28089	25.8811		-21.5845	178.579	-7.8288	24.4834		-13.8678	176.211	-6.65499	24.2998
13.79	179.726	179.259	180.268	180.301	179.749		-6.5	6.5	13.426	7.56	4		-3.10082	-0.292042	3.59951	0.533595	2.22186		-6.17491	138.545	-4.46934	18.9695		-8.79593	185.31	-6.20678	25.5998		-21.5845	178.163	-7.81911	24.4158		-13.8678	176.218	-6.65512	24.301
13.8	179.638	179.259	180.268	180.301	179.833		-6.75	6.25	13.181	7.56	4.25		-1.52811	0.164263	1.48008	-1.31164	1.4311		-6.12816	138.168	-4.4495	18.9167		-8.7413	184.309	-6.16938	25.4579		-21.5813	178.769	-7.83268	24.5149		-13.8678	176.218	-6.65512	24.301
13.81	179.55	179.259	180.353	180.301	179.833		-7	6.25	13.181	7.28	4.25		-0.643843	1.44515	-0.4036	-0.223122	1.55584		-6.90663	144.299	-4.77324	19.7772		-8.143	173.343	-5.75981	23.9038		-21.5813	178.202	-7.81945	24.4227		-13.9247	176.787	-6.68058	24.3808
13.82	179.55	179.259	180.353	180.401	179.833		-7	6	12.936	7.28	4.5		-0.826823	1.00156	-0.609538	-1.49831	3.15158		-6.55121	141.536	-4.62713	19.3893		-7.83554	167.709	-5.54935	23.1054		-21.5813	178.048	-7.81584	24.3976		-13.9839	177.414	-6.70769	24.4693
13.83	179.55	179.259	180.353	180.5	179.833		-7.25	5.75	12.936	7	4.5		-2.01432	0.758449	0.550074	-2.51261	2.44945		-5.80982	135.571	-4.31287	18.5524		-8.77228	184.877	-6.19059	25.5384		-21.5781	178.631	-7.82886	24.4929		-13.9839	177.414	-6.70769	24.4693
13.84	179.55	179.259	180.353	180.5	179.833		-7.25	5.5	12.691	7	4.5		-1.5301	0.641383	-0.195625	-2.93903	2.10672		-5.99656	137.101	-4.39334	18.767		-8.15918	173.639	-5.77088	23.9458		-21.5781	178.147	-7.81759	24.4144		-14.0454	178.058	-6.73572	24.5602
13.85	179.55	179.347	180.353	180.5	179.833		-7.5	5.25	12.446	6.72	4.5		-2.384	-1.09941	-0.594273	-3.06868	1.93042		-6.14506	138.304	-4.45668	18.9358		-8.36574	177.425	-5.91228	24.4823		-21.6197	182.972	-7.96839	25.0969		-14.0454	178.058	-6.73572	24.5602
13.86	179.638	179.435	180.353	180.5	179.833		-7.5	5.25	12.201	6.72	4.5		-3.55199	-1.09457	-0.759522	-1.11256	1.84227		-6.25164	139.16	-4.50179	19.0559		-7.91947	169.247	-5.6068	23.3233		-21.6165	180.079	-7.87771	24.6984		-14.0454	178.058	-6.73572	24.5602
13.87	179.638	179.435	180.268	180.401	179.749		-7.5	5	11.956	6.44	4.5		-2.4329	-0.510372	1.14115	0.00712688	3.95508		-5.75345	135.105	-4.28839	18.487		-7.6647	164.58	-5.43241	22.6619		-21.6567	185.619	-8.05191	25.4753		-14.0454	178.058	-6.73572	24.5602
13.88	179.638	179.435	180.182	180.401	179.666		-7.75	4.75	11.711	6.16	4.75		-2.96936	-0.270562	2.14954	0.687651	6.68466		-6.25662	139.2	-4.50389	19.0615		-7.5077	161.704	-5.32495	22.2543		-21.6954	189.684	-8.17956	26.0499		-14.0454	178.058	-6.73572	24.5602
13.89	179.638	179.435	180.097	180.401	179.666		-8	4.5	11.466	5.88	4.75		-3.25563	-0.132779	2.57413	1.13822	4.52632		-5.7329	134.934	-4.27944	18.4631		-6.84034	149.487	-4.86821	20.5226		-21.7356	192.274	-8.26062	26.4235		-14.0454	178.072	-6.73596	24.5624
13.9	179.55	179.435	180.097	180.401	179.749		-8	4.25	11.221	5.88	4.75		-0.501754	-0.0999666	1.1134	-0.456419	1.29529		-5.93733	136.618	-4.36792	18.6993		-6.48056	142.904	-4.622	19.5896		-21.774	194.01	-8.31442	26.6809		-14.1089	178.744	-6.76504	24.6574
13.91	179.462	179.435	180.097	180.401	179.833		-8	4.25	11.221	5.6	5		0.991122	0.901251	1.4241	-1.64804	1.07692		-6.17005	138.506	-4.46728	18.964		-6.26766	139.01	-4.47632	19.0377		-21.8105	195.026	-8.34782	26.8318		-14.1089	178.744	-6.76504	24.6574
13.92	179.462	179.435	180.097	180.401	179.833		-8.25	4	10.976	5.32	5		-1.06154	0.399659	0.595989	-2.43745	1.48652		-6.33288	139.809	-4.53599	19.1469		-6.58399	144.796	-4.69278	19.8578		-21.845	195.637	-8.36983	26.9219		-14.1089	178.718	-6.76457	24.6532
13.93	179.55	179.435	180.182	180.401	179.833		-8.25	3.75	10.731	5.04	5.25		-2.82893	0.1423	-1.7696	-0.316567	3.24838		-5.82773	135.718	-4.32063	18.5731		-7.24929	156.972	-5.14809	21.5837		-21.9065	207.076	-8.72018	28.5451		-14.1742	179.407	-6.79443	24.7506
13.94	179.55	179.523	180.268	180.401	179.833		-8.25	3.5	10.486	4.76	5.25		-2.00952	-1.67877	-3.03085	0.798867	2.60988		-6.13091	138.19	-4.45067	18.9198		-7.06131	153.531	-5.01943	21.0959		-21.9338	201.201	-8.55478	27.6912		-14.1742	179.407	-6.79443	24.7506
13.95	179.638	179.611	180.268	180.301	179.833		-8.5	3.5	10.486	4.48	5.25		-4.51486	-1.7292	-0.889444	-0.937121	2.30042		-6.36136	140.036	-4.54795	19.1788		-7.50649	161.682	-5.32412	22.2512		-21.9593	198.327	-8.47454	27.2772		-14.2412	180.109	-6.82494	24.8496
13.96	179.638	179.611	180.182	180.301	179.749		-8.5	3.25	10.241	4.48	5.25		-2.98647	-1.1304	1.0475	-1.85278	4.32226		-5.81359	135.602	-4.3145	18.5567		-7.7354	165.875	-5.48081	22.8454		-21.9847	197.527	-8.45063	27.1752		-14.2412	180.109	-6.82494	24.8496
13.97	179.55	179.611	180.097	180.201	179.749		-8.5	3	9.996	4.2	5.5		-0.403236	-0.9025	2.15575	-2.35609	4.84603		-6.07052	137.702	-4.42496	18.8513		-7.82164	167.455	-5.53983	23.0693		-22.0082	197.302	-8.44458	27.1519		-14.2412	180.109	-6.82494	24.8496
13.98	179.462	179.611	180.097	180.201	179.749		-8.75	3	9.506	4.2	5.5		-0.0916942	0.206129	-0.358628	-2.65918	3.58509		-5.77831	135.311	-4.29919	18.5159		-6.76136	148.041	-4.81416	20.3178		-22.0284	196.421	-8.42619	27.0106		-14.2412	180.123	-6.82518	24.8518
13.99	179.462	179.523	180.097	180.201	179.749		-8.75	2.75	9.261	3.92	5.5		-0.561035	1.42211	-0.400941	-2.8628	2.96715		-6.11704	138.078	-4.44477	18.9041		-6.25206	138.725	-4.46565	18.9972		-22.047	196.166	-8.42263	26.9698		-14.3095	180.839	-6.85635	24.9529
14	179.462	179.523	180.097	180.201	179.833		-9	2.5	9.016	3.64	5.75		-1.89171	0.464177	-0.438301	-0.644999	2.0233		-5.80682	135.546	-4.31157	18.5489		-6.01816	134.449	-4.30561	18.391		-22.0638	196.126	-8.42419	26.9629		-14.3095	180.839	-6.85635	24.9529
14.01	179.55	179.611	180.012	180.1	179.833		-9	2.25	8.771	3.64	5.75		-3.29811	-1.84492	1.15806	-1.80863	2.07398		-7.06174	145.487	-4.83619	19.9441		-6.24308	138.561	-4.4595	18.9739		-22.0789	196.156	-8.42732	26.9668		-14.3095	180.839	-6.85635	24.9529
14.02	179.55	179.698	180.012	180	179.833		-9	2.25	8.526	3.36	5.75		-2.29821	-2.01081	0.391334	-2.44417	2.10865		-6.94423	144.588	-4.78855	19.8178		-6.34474	140.42	-4.52906	19.2375		-22.0922	196.207	-8.43075	26.974		-14.3792	181.555	-6.88785	25.0537
14.03	179.55	179.786	180.012	180	179.833		-9	2	8.526	3.36	5.75		-1.79827	-3.09497	0.964146	-0.436624	2.12125		-6.05133	137.546	-4.41677	18.8295		-5.96218	133.425	-4.26731	18.246		-22.1031	196.648	-8.44246	27.0464		-14.3792	181.555	-6.88785	25.0537
14.04	179.462	179.786	180.012	180.1	179.749		-9	2	8.281	3.08	6		0.270739	-1.15065	0.29134	-1.70911	5.89891		-5.87047	136.07	-4.33911	18.6224		-6.1216	136.339	-4.37638	18.6591		-22.113	196.409	-8.43898	27.0053		-14.3792	181.555	-6.88785	25.0537
14.05	179.462	179.786	180.097	180.1	179.666		-9	1.75	8.036	3.08	6		-0.397851	-1.17001	-1.85051	-2.39801	6.39001		-5.80609	135.54	-4.31125	18.5481		-6.6342	145.714	-4.72714	19.988		-22.1212	196.377	-8.43974	26.9987		-14.3792	181.555	-6.88785	25.0537
14.06	179.462	179.698	180.182	180.1	179.666		-9.25	1.5	7.791	2.8	6.25		-1.82816	0.433973	-2.96853	-2.79246	6.17333		-5.75389	135.108	-4.28858	18.4875		-6.43864	142.137	-4.59332	19.4809		-22.127	196.852	-8.45134	27.0772		-14.4499	182.31	-6.92034	25.1605
14.07	179.55	179.698	180.182	180.1	179.833		-9.25	1.25	7.791	2.52	6.25		-3.28436	-0.323717	-0.987076	-3.04104	0.0878346		-5.98737	137.026	-4.3894	18.7565		-6.82127	149.137	-4.85515	20.4732		-22.1317	196.532	-8.44513	27.0232		-14.4499	182.317	-6.92046	25.1616
14.08	179.55	179.698	180.182	180.1	180		-9.25	1	7.546	2.24	6.5		-2.30937	-0.856614	-1.0408	-3.21664	-1.66135		-7.29037	147.221	-4.92811	20.1876		-7.02755	152.913	-4.99632	21.0083		-22.1346	196.456	-8.44398	27.0101		-14.5216	183.068	-6.95312	25.2676
14.09	179.55	179.698	180.182	180.1	180		-9.25	0.75	7.301	1.96	6.5		-1.82188	-1.0705	-1.08372	-3.3555	0.0689737		-7.13479	146.044	-4.86567	20.0222		-7.10567	154.343	-5.04979	21.211		-22.1357	196.439	-8.44381	27.0071		-14.5216	183.047	-6.95275	25.2643
14.1	179.55	179.786	180.182	180.1	180		-9.25	0.5	7.056	1.68	6.75		-1.57813	-2.95184	-1.03812	-1.10114	2.53217		-7.08157	145.639	-4.8442	19.9654		-6.633	145.693	-4.72632	19.9849		-22.1346	196.426	-8.44332	27.0052		-14.594	183.81	-6.98583	25.372
14.11	179.55	179.786	180.182	180.201	179.916		-9.25	0.25	6.566	1.4	6.75		-1.45626	-2.27103	-2.05797	-2.24887	4.43225		-7.08133	145.637	-4.8441	19.9651		-6.39147	141.274	-4.56104	19.3586		-22.1317	196.408	-8.44238	27.0026		-14.594	183.81	-6.98583	25.372
14.12	179.55	179.786	180.182	180.201	179.833		-9.25	0	6.321	1.12	6.75		-1.39532	-1.79153	-1.55828	-0.494615	5.5476		-6.21246	138.846	-4.48524	19.0119		-6.25589	138.795	-4.46827	19.0071		-22.127	196.381	-8.44089	26.9987		-14.667	184.575	-7.01911	25.48
14.13	179.55	179.698	180.182	180.201	179.833		-9.25	-0.25	6.076	0.84	6.75		-1.36485	-0.0182424	-1.25262	-1.89811	3.99945		-6.65925	142.382	-4.67184	19.5081		-5.83399	131.083	-4.17961	17.9139		-22.1198	196.719	-8.44703	27.0561		-14.667	184.577	-7.01912	25.4801
14.14	179.55	179.698	180.097	180.1	179.916		-9.25	-0.5	5.586	0.56	6.75		-1.34961	-0.745298	-0.548896	-2.64797	0.987903		-6.92216	144.418	-4.77957	19.794		-5.91617	132.584	-4.23583	18.1268		-22.1115	196.389	-8.43817	27.0023		-14.667	184.58	-7.01918	25.4806
14.15	179.462	179.698	180.097	180	179.916		-9.25	-0.75	5.341	0.28	6.75		0.47703	-1.24987	-0.760041	-3.50347	1.57802		-7.87289	151.548	-5.15805	20.7956		-5.94379	133.089	-4.25473	18.1984		-22.1003	196.793	-8.44502	27.0714		-14.667	184.58	-7.01918	25.4806
14.16	179.462	179.698	180.097	180	179.916		-9.25	-1	5.096	0	7		-0.312737	-1.42792	-0.833388	-3.64964	3.47423		-7.6218	149.698	-5.05965	20.5356		-5.66974	128.082	-4.06724	17.4885		-22.0883	196.306	-8.432	26.9919		-14.667	184.574	-7.01909	25.4798
14.17	179.55	179.698	180.012	180	179.916		-9.25	-1.25	4.606	-0.28	7		-2.52664	-1.53546	-0.28686	-3.68212	2.85609		-7.50762	148.849	-5.01455	20.4164		-5.6698	128.083	-4.06728	17.4887		-22.0745	196.113	-8.42518	26.9618		-14.667	184.574	-7.01909	25.4798
14.18	179.55	179.698	180.012	180	179.833		-9.25	-1.5	4.361	-0.56	7		-1.93051	-1.61131	-0.573581	-3.83841	4.80562		-7.47245	148.587	-5.00062	20.3795		-5.72715	129.131	-4.10651	17.6372		-22.0758	185.926	-8.11929	25.5219		-14.7405	185.344	-7.05257	25.5884
14.19	179.55	179.698	180.012	179.9	179.833		-9.25	-1.5	4.361	-0.84	7		-1.63244	-0.542418	0.197423	-3.9679	3.66902		-7.47856	148.632	-5.00304	20.3859		-5.79733	130.413	-4.15453	17.819		-22.0604	190.488	-8.25497	26.1642		-14.7405	185.344	-7.05257	25.5884
14.2	179.462	179.698	180.097	179.9	179.833		-9.25	-1.75	4.116	-0.84	7		0.335614	-1.1409	-1.87042	-1.73256	3.10075		-7.50525	148.832	-5.01361	20.4139		-5.64896	127.702	-4.05302	17.4347		-22.0432	193.081	-8.33036	26.5309		-14.7405	185.349	-7.05266	25.5893
14.21	179.462	179.786	180.182	179.9	179.833		-9.25	-2	3.871	-1.12	7.25		-0.383445	-3.06485	-3.1	-2.43541	4.42538		-6.76363	143.194	-4.71478	19.6221		-5.81973	130.822	-4.16985	17.877		-22.0244	194.37	-8.36628	26.7135		-14.7405	185.349	-7.05266	25.5893
14.22	179.462	179.874	180.268	179.9	179.833		-9.25	-2	3.626	-1.4	7.25		-0.742975	-3.23742	-3.94353	-3.1607	3.51398		-7.18897	146.455	-4.88746	20.08		-6.05753	135.168	-4.33255	18.4931		-22.0038	194.959	-8.38098	26.7971		-14.7405	185.349	-7.05266	25.5893
14.23	179.462	179.874	180.268	179.9	179.916		-9.25	-2.25	3.381	-1.4	7.25		-0.922739	-2.57041	-2.86463	-1.09749	0.815577		-6.51673	141.265	-4.61281	19.3512		-6.20467	137.858	-4.43322	18.8744		-21.9797	195.531	-8.3919	26.8872		-14.8143	186.122	-7.08628	25.6984
14.24	179.462	179.874	180.268	179.799	179.916		-9.25	-2.5	3.136	-1.68	7.25		-1.01262	-2.15542	-2.32666	-2.48056	1.57217		-5.74425	135.029	-4.28438	18.4764		-6.28528	139.332	-4.48838	19.0833		-21.9277	206.774	-8.71735	28.492		-14.8143	186.122	-7.08628	25.6984
14.25	179.462	179.786	180.268	179.699	179.916		-9.25	-2.75	2.646	-1.96	7.5		-1.05756	-0.524504	-2.90352	-3.18719	3.5669		-6.48465	141.012	-4.59947	19.3158		-5.92922	132.823	-4.24476	18.1606		-21.9002	200.85	-8.5406	27.6383		-14.8143	186.117	-7.08618	25.6975
14.26	179.374	179.786	180.268	179.699	179.916		-9.25	-3	2.401	-2.24	7.5		0.738995	-1.33283	-2.27294	-1.64904	2.98306		-7.07264	145.571	-4.84059	19.9558		-5.78242	130.14	-4.14433	17.7803		-21.8686	198.335	-8.45752	27.2931		-14.8143	186.117	-7.08618	25.6975
14.27	179.286	179.786	180.268	179.699	179.833		-9.25	-3.25	1.911	-2.52	7.5		1.75321	-1.91321	-2.87992	-2.81274	4.96951		-8.08616	153.102	-5.24082	21.0141		-5.65345	127.784	-4.05609	17.4463		-21.8378	196.29	-8.39583	26.9909		-14.8883	186.892	-7.11988	25.8069
14.28	179.286	179.786	180.182	179.799	179.833		-9.25	-3.5	1.666	-2.8	7.5		0.557231	-2.10542	-0.786755	-3.42519	3.83315		-7.92635	151.939	-5.17886	20.8506		-5.64234	127.581	-4.04849	17.4175		-21.8053	195.269	-8.36178	26.8427		-14.8883	186.892	-7.11988	25.8069
14.29	179.286	179.874	180.182	179.9	179.833		-9.25	-3.75	1.176	-3.08	7.5		-0.0407596	-4.04889	-2.15012	-4.18506	3.26499		-7.85941	151.449	-5.15279	20.7817		-5.76177	129.763	-4.1302	17.7269		-21.8053	184.297	-8.03445	25.2843		-14.8883	186.897	-7.11997	25.8077
14.3	179.286	179.874	180.182	179.9	179.916		-9.25	-4	0.931	-3.36	7.5		-0.339755	-3.33352	-1.97694	-4.32383	0.714772		-7.84495	151.343	-5.14715	20.7668		-5.93267	132.886	-4.24712	18.1696		-21.7712	188.898	-8.16707	25.9374		-14.8883	186.897	-7.11997	25.8077
14.31	179.198	179.874	180.182	179.799	179.916		-9.25	-4.25	0.441	-3.36	7.5		1.32978	-2.79279	-2.89147	-4.74796	1.56243		-7.05807	145.459	-4.8347	19.9402		-6.0603	135.219	-4.33444	18.5003		-21.7356	191.367	-8.23574	26.2878		-14.8883	186.897	-7.11997	25.8077
14.32	179.198	179.786	180.182	179.799	179.916		-9.25	-4.5	0.196	-3.64	7.5		0.461451	-0.967835	-2.29738	-2.53702	1.98627		-7.49216	148.734	-5.00843	20.4002		-5.83642	131.127	-4.18127	17.9202		-21.7385	183.07	-7.98539	25.1192		-14.8883	186.892	-7.11988	25.8069
14.33	179.111	179.786	180.182	179.699	179.833		-9.25	-4.75	-0.294	-3.64	7.5		1.84632	-1.74043	-3.1215	-1.73503	4.46423		-7.70881	150.341	-5.09387	20.6261		-6.06024	135.218	-4.3344	18.5001		-21.7014	187.788	-8.12327	25.782		-14.8883	186.892	-7.11988	25.8069
14.34	179.023	179.786	180.182	179.699	179.833		-9.25	-5.25	-0.539	-3.92	7.5		2.65469	-3.48971	-2.47427	-3.15746	3.58051		-8.38305	155.241	-5.35489	21.3149		-5.88252	131.969	-4.21281	18.0396		-21.7043	181.974	-7.94604	24.969		-14.8883	186.892	-7.11988	25.8069
14.35	179.023	179.698	180.182	179.599	179.833		-9.25	-5.5	-0.784	-4.2	7.5		1.35578	-1.22327	-2.30698	-3.91767	3.13867		-8.2166	154.045	-5.2911	21.1467		-6.15332	136.919	-4.39808	18.7413		-21.6629	186.691	-8.08536	25.6254		-14.8883	186.897	-7.11997	25.8077
14.36	179.023	179.698	180.182	179.599	179.833		-9.25	-5.75	-1.274	-4.2	7.5		0.706333	-1.94657	-3.08869	-4.36309	2.91773		-8.53609	156.333	-5.41319	21.4685		-5.97247	133.613	-4.27435	18.2727		-21.6629	180.773	-7.909	24.7839		-14.8883	186.897	-7.11997	25.8077
14.37	178.935	179.698	180.182	179.599	179.833		-9.25	-6	-1.519	-4.48	7.5		2.20064	-2.33787	-2.55395	-4.64	2.80726		-8.70267	157.514	-5.47627	21.6345		-5.91037	132.478	-4.23186	18.1118		-21.6228	186.195	-8.06529	25.5536		-14.8883	186.897	-7.11997	25.8077
14.38	178.935	179.698	180.182	179.699	179.833		-9	-6.25	-1.764	-4.76	7.5		2.34071	-2.48562	-2.44732	-0.626028	2.75203		-8.49003	156.005	-5.39567	21.4223		-6.26093	138.887	-4.47172	19.0202		-21.5813	189.5	-8.1581	26.0228		-14.8883	186.897	-7.11997	25.8077
14.39	178.847	179.698	180.182	179.799	179.833		-9	-6.5	-2.254	-5.04	7.5		3.1518	-2.57453	-3.26466	-0.343575	2.72441		-8.36564	155.116	-5.34824	21.2973		-6.09708	135.891	-4.35961	18.5956		-21.5384	191.11	-8.20008	26.2513		-14.8883	186.897	-7.11997	25.8077
14.4	178.847	179.698	180.268	179.799	179.833		-8.75	-6.75	-2.499	-5.04	7.5		2.95025	-2.64096	-4.35108	-0.669471	2.7106		-8.30985	154.716	-5.32689	21.2411		-6.04163	134.878	-4.32167	18.4519		-21.494	191.795	-8.21423	26.3485		-14.8883	186.897	-7.11997	25.8077
14.41	178.847	179.698	180.268	179.699	179.833		-8.5	-7	-2.744	-5.32	7.5		2.86752	-2.69828	-3.61222	-4.80641	2.7037		-8.29478	154.608	-5.32111	21.2259		-6.44316	142.22	-4.59641	19.4926		-21.4906	182.288	-7.92672	25.009		-14.8883	186.897	-7.11997	25.8077
14.42	178.935	179.698	180.268	179.699	179.833		-8.25	-7.25	-3.234	-5.32	7.5		1.02516	-2.75158	-3.83044	-5.16492	2.70025		-8.30119	154.654	-5.32357	21.2323		-5.88571	132.028	-4.21499	18.0479		-21.4411	187.466	-8.07107	25.755		-14.8883	186.897	-7.11997	25.8077
14.43	179.023	179.786	180.353	179.599	179.833		-8	-7.5	-3.479	-5.6	7.5		0.00606792	-4.67026	-4.82425	-5.57398	2.69852		-8.31816	154.776	-5.33007	21.2495		-5.98841	133.905	-4.28526	18.314		-21.4411	180.121	-7.85638	24.6974		-14.8883	186.897	-7.11997	25.8077
14.44	179.023	179.786	180.353	179.599	179.833		-7.75	-7.75	-3.969	-5.6	7.5		1.21765	-3.90697	-5.124	-3.63717	2.69766		-8.34	154.933	-5.33843	21.2715		-6.48206	142.931	-4.62303	19.5935		-21.3975	185.359	-8.00716	25.4391		-14.8883	186.897	-7.11997	25.8077
14.45	179.111	179.698	180.268	179.699	179.833		-7.25	-8	-4.459	-5.88	7.5		1.11845	-1.55296	-3.13825	-2.35369	2.69723		-7.79914	151.007	-5.12926	20.7196		-5.94859	133.177	-4.25801	18.2108		-21.4011	180.04	-7.84477	24.6965		-14.8883	186.897	-7.11997	25.8077
14.46	179.111	179.698	180.182	179.699	179.833		-7	-8.25	-4.949	-5.88	7.5		1.712	-2.2733	-2.48223	-1.99109	2.69701		-8.12626	153.393	-5.25631	21.055		-6.50354	143.324	-4.63772	19.6492		-21.4046	178.786	-7.80497	24.5271		-14.8883	186.897	-7.11997	25.8077
14.47	179.198	179.611	180.097	179.599	179.833		-6.5	-8.75	-5.439	-6.16	7.5		1.30379	-2.10095	-2.2401	-3.58692	2.6969		-8.65797	157.198	-5.45938	21.5901		-7.46108	160.851	-5.29304	22.1333		-21.4046	177.455	-7.77111	24.3195		-14.8883	186.897	-7.11997	25.8077
14.48	179.286	179.611	180.097	179.599	179.833		-6.25	-9	-5.929	-6.44	7.5		-0.0762093	-2.50665	-4.09504	-2.64748	2.69685		-8.56648	156.549	-5.42472	21.4988		-8.06582	171.928	-5.70697	23.7034		-21.3527	182.301	-7.9096	25.0043		-14.8883	186.897	-7.11997	25.8077
14.49	179.374	179.611	180.097	179.599	179.833		-6	-9.25	-6.419	-6.72	7.5		-0.864112	-2.85412	-5.2003	-3.96919	2.69682		-8.95137	159.262	-5.56976	21.8805		-8.45689	179.095	-5.97469	24.7191		-21.3527	178.172	-7.78716	24.4153		-14.8883	186.897	-7.11997	25.8077
14.5	179.462	179.698	180.012	179.699	179.833		-5.5	-9.5	-6.909	-6.72	7.5		-0.259958	-4.86137	-3.40663	-2.88041	2.69681		-8.79978	158.199	-5.51287	21.7309		-8.16739	173.79	-5.7765	23.9671		-21.3029	183.648	-7.94381	25.1924		-14.8883	186.897	-7.11997	25.8077
14.51	179.462	179.698	179.926	179.799	179.833		-5	-9.75	-7.399	-7	7.5		1.78127	-4.0855	-2.47629	-2.29908	2.6968		-8.69795	157.481	-5.47449	21.6299		-8.0816	172.218	-5.71778	23.7443		-21.3029	178.37	-7.78626	24.4425		-14.8883	186.897	-7.11997	25.8077
14.52	179.462	179.698	179.841	179.799	179.833		-4.75	-10	-8.134	-7	7.5		1.74194	-3.59213	-3.47218	-2.05951	2.6968		-8.25799	154.343	-5.307	21.1886		-8.67154	183.03	-6.12163	25.2767		-21.2519	183.813	-7.94155	25.2156		-14.8883	186.897	-7.11997	25.8077
14.53	179.55	179.611	179.756	179.699	179.833		-4.25	-10.25	-8.624	-7.28	7.5		1.01729	-1.62459	-2.53318	-4.06402	2.6968		-8.43928	155.643	-5.37635	21.3714		-9.04095	189.803	-6.37453	26.2365		-21.2519	178.212	-7.77431	24.4201		-14.8883	186.897	-7.11997	25.8077
14.54	179.55	179.523	179.586	179.599	179.833		-4	-10.5	-9.359	-7.28	7.5		1.29811	-0.529318	-1.13675	-5.19155	2.6968		-8.52757	156.273	-5.40995	21.4599		-9.76614	203.102	-6.87103	28.1212		-21.2519	176.609	-7.72647	24.1924		-14.8883	186.897	-7.11997	25.8077
14.55	179.638	179.435	179.5	179.599	179.833		-3.5	-10.75	-9.849	-7.56	7.5		0.733534	0.0772676	-1.00979	-5.55632	2.6968		-8.83459	158.444	-5.52596	21.7653		-9.75859	202.964	-6.86587	28.1016		-21.2519	176.193	-7.71406	24.1334		-14.8883	186.897	-7.11997	25.8077
14.56	179.726	179.523	179.415	179.599	179.833		-3	-11	-10.339	-7.56	7.5		0.371371	-3.3486	-0.947229	-4.00135	2.6968		-8.93776	159.167	-5.56466	21.8671		-10.6156	218.687	-7.45265	30.3296		-21.2557	176.61	-7.72376	24.2027		-14.8883	186.897	-7.11997	25.8077
14.57	179.814	179.611	179.33	179.599	179.833		-2.75	-11.25	-11.074	-7.84	7.5		-0.985596	-5.21628	-2.35608	-1.02618	2.6968		-8.98402	159.491	-5.58197	21.9126		-10.3829	214.417	-7.29333	29.7246		-21.2593	177.158	-7.737	24.2919		-14.8883	186.897	-7.11997	25.8077
14.58	179.814	179.698	179.33	179.599	179.833		-2.25	-11.25	-11.564	-7.84	7.5		1.15305	-4.90542	-3.9295	-1.27108	2.6968		-8.66069	157.217	-5.46041	21.5928		-10.3212	213.285	-7.25107	29.5642		-21.2072	180.976	-7.84866	24.8182		-14.8883	186.897	-7.11997	25.8077
14.59	179.814	179.698	179.244	179.599	179.833		-2	-11.5	-12.054	-8.12	7.5		1.16244	-4.1587	-2.2694	-3.76355	2.6968		-8.33956	154.929	-5.33826	21.2711		-10.6961	220.165	-7.50781	30.5391		-21.2072	177.182	-7.73673	24.2751		-14.8883	186.897	-7.11997	25.8077
14.6	179.902	179.698	179.159	179.699	179.833		-1.5	-11.75	-12.544	-8.12	7.5		0.462138	-3.57065	-1.18132	-2.98884	2.6968		-7.51098	148.874	-5.01588	20.4199		-10.2426	211.842	-7.19724	29.3598		-21.2035	176.439	-7.7123	24.1751		-14.8883	186.897	-7.11997	25.8077
14.61	179.902	179.611	178.988	179.699	179.833		-1.25	-12	-13.279	-8.12	7.5		0.755134	-1.85399	0.372724	-2.62711	2.6968		-8.27316	154.453	-5.31282	21.204		-10.4349	215.371	-7.32892	29.8598		-21.1461	182.156	-7.87118	24.9992		-14.8883	186.897	-7.11997	25.8077
14.62	179.902	179.523	178.819	179.699	179.833		-1	-12.25	-13.769	-8.12	7.5		0.919663	-0.819313	3.09985	-4.56501	2.6968		-8.53442	156.321	-5.41255	21.4668		-10.5828	218.085	-7.43019	30.2443		-21.15	177.099	-7.72631	24.2629		-14.8883	186.897	-7.11997	25.8077
14.63	179.902	179.523	178.733	179.599	179.833		-0.75	-12.5	-14.259	-8.12	7.5		1.01996	-2.14993	2.18341	-5.32195	2.6968		-8.87379	158.719	-5.54068	21.804		-11.2602	230.518	-7.8941	32.0062		-21.15	175.875	-7.69	24.0883		-14.8883	186.897	-7.11997	25.8077
14.64	179.902	179.611	178.733	179.599	179.833		-0.25	-12.75	-14.749	-8.12	7.5		2.18415	-4.75708	-1.04852	-3.97635	2.6968		-8.97665	159.439	-5.57921	21.9053		-11.3668	232.474	-7.96708	32.2833		-21.15	175.561	-7.68067	24.0435		-14.8883	186.897	-7.11997	25.8077
14.65	179.902	179.611	178.733	179.5	179.916		0	-13	-14.994	-8.4	7.5		1.7063	-4.23757	-0.919907	-1.11109	0.430672		-8.90038	158.905	-5.55066	21.8303		-11.2412	230.168	-7.88105	31.9566		-21.1539	176.04	-7.69202	24.1226		-14.8883	186.897	-7.11997	25.8077
14.66	179.902	179.611	178.648	179.599	179.916		0.25	-13.25	-15.239	-8.4	7.5		1.48541	-3.91015	1.87511	-1.40682	1.42039		-8.61705	156.908	-5.4439	21.5493		-10.9431	224.697	-7.67693	31.1814		-21.0993	180.342	-7.81537	24.7254		-14.8883	186.897	-7.11997	25.8077
14.67	179.902	179.611	178.648	179.699	179.916		0.5	-13.5	-15.484	-8.68	7.5		1.393	-3.86029	0.652257	-1.79607	1.91525		-8.72111	157.644	-5.48323	21.6529		-10.4771	216.146	-7.35783	29.9696		-21.0993	176.547	-7.70271	24.1843		-14.8883	186.892	-7.11988	25.8069
14.68	179.902	179.523	178.648	179.699	179.916		0.75	-13.75	-15.729	-8.68	7.5		1.36481	-1.95	0.0419453	-4.11187	2.16267		-8.77259	158.007	-5.50263	21.7039		-10.6036	218.467	-7.44445	30.2985		-21.0954	175.859	-7.67931	24.0938		-14.8883	186.892	-7.11988	25.8069
14.69	179.814	179.435	178.648	179.699	179.916		1	-14	-15.974	-8.96	7.5		3.18779	-0.893306	-0.277788	-5.39461	2.28638		-8.8024	158.217	-5.51386	21.7335		-10.3369	213.573	-7.26181	29.6049		-21.0355	181.559	-7.83741	24.9152		-14.8883	186.892	-7.11988	25.8069
14.7	179.814	179.347	178.733	179.699	179.916		1.25	-14.5	-15.974	-9.24	7.5		2.41423	-1.56025	-1.41194	-4.04595	2.34824		-8.97539	159.43	-5.57874	21.9041		-10.2138	211.316	-7.17758	29.2851		-21.0355	176.638	-7.6949	24.2022		-14.8883	186.892	-7.11988	25.8069
14.71	179.814	179.347	178.733	179.799	179.916		1.5	-14.75	-16.219	-9.24	7.5		2.04547	-2.47761	-1.18492	-1.25909	2.37916		-9.03425	159.841	-5.60073	21.9619		-10.1719	210.546	-7.14888	29.1761		-21.0396	175.425	-7.65956	24.0286		-14.8883	186.892	-7.11988	25.8069
14.72	179.814	179.347	178.733	179.9	180		1.75	-14.75	-16.219	-9.24	7.5		1.87912	-1.70165	0.479581	-1.85599	0.128574		-9.10642	160.344	-5.62763	22.0326		-9.26069	193.832	-6.52497	26.8075		-21.0436	175.767	-7.66621	24.0901		-14.8883	186.892	-7.11988	25.8069
14.73	179.814	179.347	178.819	179.9	180		2	-15	-16.219	-9.24	7.5		1.81398	-2.55498	-1.15066	-2.14923	1.12599		-9.04121	159.89	-5.60333	21.9688		-9.71625	202.187	-6.83688	27.9915		-21.0436	175.08	-7.64974	23.9798		-14.8883	186.892	-7.11988	25.8069
14.74	179.814	179.435	178.819	179.799	180		2.25	-15.25	-16.219	-9.24	7.5		1.79945	-4.87045	0.323213	-4.40421	1.62469		-8.87012	158.693	-5.5393	21.8004		-9.50544	198.321	-6.69254	27.4436		-21.0396	175.041	-7.64798	23.9746		-14.8883	186.893	-7.1199	25.8071
14.75	179.814	179.435	178.904	179.5	180		2.5	-15.5	-16.464	-9.24	7.5		1.8102	-4.29427	-2.68606	-3.55822	1.87405		-8.89774	158.887	-5.54967	21.8276		-8.86877	186.646	-6.25665	25.7891		-21.0396	174.864	-7.64383	23.9458		-14.8883	186.893	-7.1199	25.8071
14.76	179.726	179.435	178.904	179.399	180		2.75	-15.5	-16.464	-9.52	7.5		3.65265	-2.71164	-0.688371	-3.13525	1.99872		-8.71694	157.615	-5.48166	21.6487		-9.0509	189.985	-6.38134	26.2623		-21.0396	174.819	-7.64276	23.9384		-14.8883	186.893	-7.1199	25.8071
14.77	179.726	179.347	178.904	179.5	180.084		3	-15.75	-16.464	-9.52	7.5		2.88881	-1.32619	0.338251	-2.9242	-0.205004		-8.83979	158.48	-5.52791	21.7704		-9.11282	191.12	-6.42373	26.4232		-21.0436	175.253	-7.65359	24.0085		-14.8883	186.893	-7.1199	25.8071
14.78	179.726	179.259	178.904	179.599	180.084		3.25	-16	-16.464	-9.52	7.5		2.52493	-0.484818	0.85846	-0.711916	0.815854		-8.70909	157.559	-5.47869	21.6409		-9.16937	192.157	-6.46245	26.5702		-21.0436	174.939	-7.64629	23.9574		-14.8883	186.893	-7.1199	25.8071
14.79	179.726	179.171	178.904	179.699	180.084		3.5	-16.5	-16.464	-9.52	7.5		2.36102	-1.30522	1.12076	-1.57846	1.32628		-8.98685	159.51	-5.58303	21.9154		-9.19746	192.673	-6.48168	26.6432		-21.0436	174.857	-7.64438	23.944		-14.8883	186.894	-7.11992	25.8072
14.8	179.726	179.171	178.988	179.699	180.084		3.75	-16.5	-16.464	-9.52	7.5		2.2971	-1.02356	-1.08979	-4.11953	1.58149		-9.06001	160.021	-5.61034	21.9872		-9.21146	192.929	-6.49127	26.6796		-21.0436	174.836	-7.64389	23.9406		-14.8883	186.894	-7.11992	25.8072
14.81	179.638	179.171	178.988	179.599	180.084		4	-16.75	-16.464	-9.52	7.5		4.1022	-2.16049	-0.0015464	-3.41498	1.7091		-9.1228	160.458	-5.63373	22.0487		-9.21844	193.057	-6.49605	26.6977		-21.0396	175.25	-7.6528	24.0087		-14.8883	186.894	-7.11992	25.8072
14.82	179.638	179.259	178.988	179.599	180.167		4.5	-16.75	-16.464	-9.52	7.5		4.4157	-3.3684	0.515653	-3.06369	-0.493175		-9.01175	159.684	-5.59233	21.9398		-8.68041	183.192	-6.1277	25.2997		-21.0396	174.92	-7.64511	23.9549		-14.8883	186.894	-7.11992	25.8072
14.83	179.638	179.259	178.988	179.599	180.251		4.75	-17	-16.464	-9.52	7.5		3.5125	-3.44574	0.792757	-2.88848	-1.73766		-9.0013	159.611	-5.58843	21.9296		-8.92812	187.734	-6.29728	25.9433		-21.0436	175.128	-7.65069	23.9882		-14.8883	186.894	-7.11992	25.8072
14.84	179.638	179.259	178.904	179.699	180.251		5	-17	-16.464	-9.52	7.5		3.07893	-2.14545	3.24133	-0.694156	-0.23721		-8.66061	157.217	-5.46038	21.5927		-9.04918	189.954	-6.38017	26.2579		-21.0436	174.906	-7.64552	23.952		-14.8883	186.897	-7.11997	25.8077
14.85	179.726	179.171	178.904	179.699	180.251		5.5	-17.25	-16.464	-9.52	7.5		2.15717	-0.946748	2.31474	-1.56953	0.513003		-8.86528	158.659	-5.53749	21.7956		-9.10895	191.049	-6.42108	26.4132		-21.0436	174.848	-7.64418	23.9426		-14.8883	186.902	-7.12006	25.8085
14.86	179.814	179.171	178.904	179.699	180.251		5.75	-17.5	-16.464	-9.52	7.5		0.520396	-2.10752	1.93737	-4.11507	0.888145		-8.78432	158.09	-5.50705	21.7155		-9.64333	200.85	-6.78695	27.802		-21.0436	174.834	-7.64384	23.9403		-14.8883	186.902	-7.12006	25.8085
14.87	179.814	179.171	178.904	179.699	180.251		6	-17.5	-16.464	-9.52	7.5		1.42314	-1.53896	1.65674	-3.41274	1.07572		-9.02521	159.778	-5.59736	21.9531		-9.43865	197.096	-6.64682	27.27		-21.0396	175.259	-7.653	24.0101		-14.8883	186.902	-7.12006	25.8085
14.88	179.814	179.171	178.819	179.699	180.251		6.25	-17.5	-16.219	-9.52	7.5		1.89254	-1.21428	5.37032	-3.06257	1.1695		-9.01681	159.719	-5.59422	21.9448		-9.33307	195.159	-6.57452	26.9956		-21.0396	174.922	-7.64516	23.9553		-14.8883	186.902	-7.12006	25.8085
14.89	179.814	179.171	178.733	179.699	180.334		6.5	-17.75	-16.219	-9.52	7.5		2.14526	-2.28496	5.89674	-0.780421	-1.0498		-8.90953	158.969	-5.55408	21.8393		-9.2795	194.177	-6.53785	26.8564		-21.0436	175.126	-7.65065	23.9879		-14.8883	186.902	-7.12006	25.8085
14.9	179.726	179.171	178.819	179.799	180.334		6.75	-17.75	-15.974	-9.52	7.25		4.1087	-1.57835	3.08009	-1.61298	-1.66074		-8.83151	158.422	-5.5248	21.7623		-9.27934	194.174	-6.53774	26.856		-21.0436	174.905	-7.64551	23.9519		-14.8883	186.902	-7.12006	25.8085
14.91	179.638	179.171	178.904	179.799	180.417		7	-17.75	-15.729	-9.52	7.25		5.22438	-1.26353	1.62336	-2.02482	-2.64384		-8.93925	159.177	-5.56522	21.8685		-9.74776	202.765	-6.85845	28.0735		-21.0436	174.848	-7.64418	23.9426		-14.8883	186.91	-7.12019	25.8097
14.92	179.55	179.171	178.988	179.799	180.417		7.25	-17.75	-15.239	-9.52	7.25		5.9162	-1.0726	1.93774	-2.23555	-0.86375		-8.85659	158.598	-5.53422	21.787		-8.47904	179.501	-5.98984	24.7766		-21.0396	175.217	-7.65202	24.0033		-11.7565	154.569	-5.70609	21.2469
14.93	179.55	179.171	179.074	179.799	180.417		7.5	-17.75	-14.994	-9.52	7		4.57705	-0.9756	0.673834	-2.34009	-1.49863		-8.80516	158.237	-5.5149	21.7362		-7.71618	165.523	-5.46765	22.7955		-21.0396	174.911	-7.6449	23.9534		-11.7565	154.58	-5.70627	21.2486
14.94	179.638	179.171	179.159	179.799	180.334		8	-17.75	-14.749	-9.52	6.75		3.20247	-0.926677	-0.00516687	-2.39219	0.0223311		-8.77649	158.035	-5.50411	21.7078		-6.75139	147.859	-4.80734	20.2919		-21.0396	174.83	-7.64303	23.9404		-11.7565	154.58	-5.70627	21.2486
14.95	179.726	179.259	179.244	179.799	180.334		8.25	-17.75	-14.259	-9.52	6.5		1.33932	-2.80818	0.690336	-0.312066	-1.00155		-8.76136	157.928	-5.4984	21.6928		-6.71645	147.219	-4.78343	20.2013		-21.0396	174.81	-7.64256	23.9371		-11.8543	155.576	-5.75005	21.3891
14.96	179.814	179.259	179.244	179.799	180.251		8.5	-17.75	-14.014	-9.52	6.25		0.309824	-1.96358	1.63927	-1.24393	0.338038		-8.75358	157.873	-5.49547	21.6851		-6.64401	145.894	-4.73385	20.0134		-21.0396	174.805	-7.64244	23.9362		-11.9504	156.506	-5.79223	21.5194
14.97	179.814	179.259	179.244	179.799	180.167		9	-17.75	-14.014	-9.52	6		2.61221	-1.46254	0.98706	-1.70392	1.10807		-8.43232	155.593	-5.37369	21.3644		-6.12272	136.36	-4.37715	18.662		-21.0396	174.804	-7.64241	23.936		-12.0447	157.466	-5.83445	21.6549
14.98	179.726	179.259	179.159	179.799	180.167		9.25	-17.75	-13.769	-9.52	5.75		4.52249	-1.29487	3.63541	-1.94117	-0.321545		-8.5988	156.779	-5.43698	21.5311		-6.69708	146.865	-4.77017	20.1511		-21.0355	175.29	-7.65297	24.0159		-12.137	158.415	-5.87593	21.7888
14.99	179.638	179.259	179.074	179.799	180.167		9.5	-18	-13.524	-9.52	5.75		5.6116	-2.44211	5.61118	-2.05859	0.273661		-8.6681	157.27	-5.46321	21.6002		-7.53795	162.258	-5.34565	22.3328		-21.0355	174.911	-7.64416	23.9542		-12.2272	159.34	-5.91644	21.9195
15	179.638	179.259	179.074	179.799	180.084		9.75	-18	-13.034	-9.52	5.5		4.47109	-1.80251	6.11304	-0.0111222	1.15443		-8.69968	157.493	-5.47514	21.6316		-8.00835	170.876	-5.66764	23.5541		-21.0355	174.811	-7.64183	23.9379		-12.3152	160.237	-5.95583	22.0459
15.01	179.638	179.259	179.159	179.799	180.084		10	-18	-12.789	-9.52	5.25		3.91887	-1.5281	2.98262	-0.959103	-0.249518		-8.89669	158.879	-5.54927	21.8266		-8.24433	175.2	-5.82917	24.167		-21.0355	174.785	-7.64124	23.9337		-12.3152	160.237	-5.95583	22.0459
15.02	179.726	179.259	179.244	179.799	180.084		10.5	-18	-12.299	-9.52	5		2.93778	-1.34676	2.21964	0.686772	-0.987983		-8.82843	158.4	-5.52365	21.7592		-7.23377	156.688	-5.13746	21.5434		-21.0355	174.779	-7.64109	23.9327		-12.4008	161.113	-5.99422	22.1696
15.03	179.726	179.171	179.415	179.799	180.084		10.75	-18	-11.809	-9.52	4.75		3.09037	0.653184	0.00794156	-0.480155	-1.39471		-8.7884	158.119	-5.50859	21.7196		-6.67332	146.43	-4.75391	20.0894		-21.0312	175.279	-7.65195	24.0148		-12.4839	161.96	-6.03142	22.289
15.04	179.726	179.171	179.5	179.799	180.084		11	-18	-11.074	-9.52	4.75		3.18471	-0.134821	1.43874	-1.04898	-0.250364		-8.76673	157.966	-5.50043	21.6981		-5.97626	133.683	-4.27694	18.2825		-21.0312	174.888	-7.64286	23.9512		-12.5643	162.779	-6.06742	22.4046
15.05	179.726	179.171	179.671	179.799	180.084		11.5	-18	-10.584	-9.52	4.5		4.34591	-0.565628	-0.457167	-1.34643	-1.06435		-8.9371	159.162	-5.56442	21.8664		-5.65775	127.863	-4.05904	17.4575		-21.0269	175.485	-7.65596	24.0492		-12.6419	163.57	-6.10216	22.5162
15.06	179.726	179.171	179.756	179.799	180.167		11.75	-18	-10.094	-9.52	4.5		3.86658	-0.748451	0.0286961	-1.49282	-2.08671		-8.86044	158.625	-5.53567	21.7908		-5.90241	132.333	-4.22642	18.0912		-21.0269	174.925	-7.64294	23.958		-12.6419	163.57	-6.10216	22.5162
15.07	179.726	179.171	179.841	179.799	180.167		12	-18	-9.359	-9.52	4.25		3.64494	-0.837473	1.23372	0.539813	-2.14856		-8.81348	158.295	-5.51802	21.7444		-6.21547	138.056	-4.44061	18.9024		-21.0269	174.773	-7.63939	23.9332		-12.7165	164.331	-6.13558	22.6235
15.08	179.726	179.083	179.841	179.799	180.167		12.25	-18	-8.869	-9.52	4		3.55214	1.02707	2.36521	1.35076	-2.20523		-8.78748	158.112	-5.50824	21.7187		-6.06334	135.274	-4.33652	18.5081		-21.0269	174.734	-7.63849	23.9268		-12.7165	164.337	-6.13568	22.6245
15.09	179.726	179.083	180.012	179.699	180.167		12.5	-18	-8.379	-9.52	3.75		3.52378	0.171787	-0.256624	2.16147	-2.27557		-8.77381	158.016	-5.5031	21.7051		-6.46677	142.652	-4.61256	19.5538		-21.0269	174.724	-7.63826	23.9252		-12.7881	165.066	-6.16771	22.7274
15.1	179.638	178.995	180.097	179.699	180.167		12.75	-18	-7.889	-9.52	3.75		5.34666	1.6322	-0.145028	0.678453	-0.93315		-8.9436	159.208	-5.56685	21.8728		-5.93459	132.921	-4.24843	18.1745		-21.0225	175.228	-7.64918	24.0081		-12.8564	165.763	-6.1983	22.8256
15.11	179.638	178.995	180.182	179.699	180.084		13	-17.75	-7.399	-9.52	3.5		4.57304	1.84183	-0.116599	1.59907	0.334942		-8.87053	158.696	-5.53946	21.8008		-6.55904	144.339	-4.6757	19.7931		-21.0786	179.891	-7.79904	24.6622		-12.9213	166.425	-6.22737	22.919
15.12	179.638	178.995	180.268	179.699	180.084		13.25	-17.75	-6.664	-9.52	3.25		4.20427	0.697639	0.853679	0.33061	-0.945592		-8.97739	159.444	-5.57949	21.9061		-6.53193	143.844	-4.65716	19.7228		-21.0742	177.003	-7.70807	24.2651		-12.9213	166.425	-6.22737	22.919
15.13	179.638	178.995	180.353	179.699	180.084		13.5	-17.75	-6.174	-9.52	3		4.03791	0.172147	0.237356	-0.573479	-1.62422		-8.7182	157.624	-5.48213	21.65		-6.59773	145.047	-4.70218	19.8934		-21.0742	175.518	-7.66739	24.0426		-12.9827	167.046	-6.25478	23.0065
15.14	179.638	178.995	180.523	179.699	180.167		13.75	-17.75	-5.439	-9.52	2.75		3.97277	-0.113315	-0.855179	0.593148	-4.02886		-8.74835	157.836	-5.4935	21.6799		-7.23256	156.666	-5.13664	21.5403		-21.1292	181.231	-7.84681	24.8508		-13.0405	167.635	-6.28067	23.0897
15.15	179.55	178.907	180.608	179.599	180.167		14	-17.5	-4.949	-9.52	2.5		5.77726	2.89364	-0.882261	1.62159	-3.37192		-8.76269	157.938	-5.49891	21.6941		-7.14676	155.095	-5.07791	21.3176		-21.1292	176.92	-7.71833	24.2377		-13.0946	168.187	-6.30487	23.1675
15.16	179.55	178.82	180.694	179.599	180.167		14.5	-17.5	-4.459	-9.52	2.25		6.09046	3.29777	-1.03661	0.061231	-3.07827		-8.76969	157.987	-5.50154	21.7011		-8.32205	176.624	-5.88238	24.3688		-21.1874	183.418	-7.91801	25.1685		-13.1448	168.704	-6.32745	23.2406
15.17	179.55	178.82	180.864	179.599	180.084		14.75	-17.5	-3.969	-9.52	2		5.18711	1.71169	-3.21329	-3.33963	-0.919491		-8.79759	158.183	-5.51205	21.7287		-7.93439	169.52	-5.61701	23.3621		-21.2952	199.499	-8.4105	27.4606		-13.191	169.176	-6.34815	23.3071
15.18	179.638	178.82	180.95	179.599	180		15.25	-17.25	-3.479	-9.52	1.5		4.03044	2.15825	-2.45711	-2.90698	-1.19001		-8.95575	159.293	-5.57139	21.8848		-7.83197	167.644	-5.5469	23.0961		-21.3452	195.727	-8.30901	26.9121		-13.2332	169.606	-6.36702	23.3678
15.19	179.726	178.82	180.95	179.5	179.916		15.5	-17	-3.234	-9.52	1.25		2.27623	2.41282	-1.47165	-0.444532	0.194808		-8.88534	158.8	-5.54501	21.8154		-8.45252	179.015	-5.97169	24.7077		-21.3975	194.658	-8.2809	26.7717		-13.2711	169.988	-6.38392	23.4216
15.2	179.726	178.907	180.95	179.5	179.916		16	-16.5	-2.744	-9.52	1		4.21626	1.89952	0.439753	3.19859	-1.07516		-8.62593	156.971	-5.44726	21.5582		-8.30827	176.371	-5.87294	24.333		-21.4517	195.395	-8.29999	26.9104		-13.3342	170.633	-6.4122	23.5126
15.21	179.726	178.995	180.95	179.5	179.916		16.25	-16.25	-2.499	-9.24	0.75		4.12632	0.349411	0.0461389	2.83998	-1.74491		-8.41125	155.443	-5.36566	21.3432		-7.19835	156.04	-5.11322	21.4515		-21.5005	194.877	-8.29427	26.8274		-13.3592	170.889	-6.42341	23.5487
15.22	179.726	179.171	180.864	179.5	179.916		16.75	-15.75	-2.254	-9.24	0.5		5.1954	-1.00009	1.8141	2.71662	-2.11385		-6.883	144.117	-4.76361	19.7517		-7.22232	156.479	-5.12963	21.5137		-21.5447	193.769	-8.27643	26.6411		-13.3797	171.098	-6.4326	23.5783
15.23	179.726	179.259	180.864	179.399	179.916		17	-15.5	-2.009	-9.24	0.25		4.67	-1.2148	0.876469	0.370406	-2.33174		-6.59604	141.888	-4.64572	19.4387		-6.76921	148.185	-4.81953	20.3381		-21.5845	193.445	-8.27579	26.5843		-13.3958	171.262	-6.43977	23.6013
15.24	179.726	179.347	180.864	179.399	179.916		17.25	-15	-1.764	-8.96	0		4.42532	-0.336093	0.418743	-3.24477	-2.4736		-5.89043	136.234	-4.34772	18.6454		-6.12477	136.397	-4.37855	18.6673		-21.6259	193.575	-8.28594	26.6014		-13.4072	171.379	-6.4449	23.6178
15.25	179.638	179.347	180.864	179.299	179.916		17.5	-14.5	-1.519	-8.96	-0.25		6.14005	1.60729	0.266167	-2.96775	-2.57698		-5.73784	134.975	-4.28159	18.4689		-6.25915	138.854	-4.4705	19.0156		-21.6658	193.763	-8.29731	26.6277		-13.4141	171.449	-6.44799	23.6278
15.26	179.638	179.435	180.864	179.299	179.916		17.75	-14.25	-1.274	-8.68	-0.5		5.31235	0.0120712	0.20614	-0.58076	-2.66068		-5.83643	135.79	-4.32439	18.5831		-6.35439	140.596	-4.53567	19.2625		-21.707	194.322	-8.31725	26.7154		-13.4164	171.472	-6.44902	23.6311
15.27	179.638	179.523	180.95	179.299	180		18.25	-13.75	-1.029	-8.4	-0.75		6.01255	0.0982815	-1.51581	3.05144	-4.81071		-5.73942	134.989	-4.28228	18.4707		-6.42833	141.949	-4.58626	19.4542		-21.7487	196.013	-8.36227	26.9919		-13.4186	171.495	-6.45001	23.6343
15.28	179.726	179.611	180.95	179.299	180		18.5	-13.5	-0.784	-8.12	-1		3.48367	-0.9012	-0.765218	2.68365	-3.97522		-5.76435	135.195	-4.29313	18.4997		-6.49142	143.102	-4.62943	19.6177		-21.786	195.973	-8.36837	26.9797		-13.4251	171.563	-6.45297	23.6439
15.29	179.726	179.698	180.864	179.299	179.916		19	-13	-0.539	-7.84	-1.25		5.03636	-0.528244	1.48541	2.55534	-1.51328		-5.90363	136.342	-4.35341	18.6606		-7.08122	153.895	-5.03306	21.1475		-21.8195	195.088	-8.3551	26.8269		-13.4359	171.675	-6.45788	23.6597
15.3	179.814	179.786	180.864	179.299	179.916		19.25	-12.5	-0.539	-7.56	-1.5		2.93373	-0.404167	-0.226712	2.54512	-2.26191		-5.76358	135.189	-4.29279	18.4988		-6.89672	150.518	-4.90679	20.6689		-21.8493	194.87	-8.35581	26.7863		-13.4509	171.833	-6.46475	23.682
15.31	179.814	179.786	180.779	179.299	179.833		19.75	-12	-0.294	-7	-1.75		4.69955	1.24304	1.71224	0.233188	-0.58881		-6.18447	138.622	-4.47339	18.9803		-6.33329	140.21	-4.52123	19.2078		-21.8797	194.986	-8.36404	26.8014		-13.4702	172.036	-6.47355	23.7106
15.32	179.814	179.874	180.779	179.299	179.833		20	-11.5	-0.294	-6.72	-2.25		4.52252	0.451825	0.0891367	-1.02349	-3.21595		-6.59745	141.899	-4.6463	19.4402		-6.11397	136.2	-4.37117	18.6393		-21.9084	195.136	-8.3727	26.8223		-13.4936	172.281	-6.4842	23.7451
15.33	179.814	180.05	180.694	179.299	179.916		20.25	-11.25	-0.294	-6.44	-2.25		4.45203	-2.69228	0.928096	-1.75788	-3.72727		-6.04457	137.491	-4.41388	18.8218		-5.99715	134.064	-4.29123	18.3366		-21.9355	195.287	-8.38108	26.8436		-13.5209	172.571	-6.49674	23.7861
15.34	179.814	180.138	180.694	179.299	179.916		20.75	-10.75	-0.049	-6.16	-2.5		5.53082	-1.86063	0.803243	0.143968	-3.52113		-6.64878	142.3	-4.66752	19.4966		-5.96037	133.392	-4.26607	18.2413		-21.9625	195.798	-8.39741	26.9248		-13.5872	173.265	-6.52696	23.8841
15.35	179.814	180.226	180.608	179.399	179.916		21	-10.25	-0.049	-5.88	-2.75		5.01028	-1.50089	1.34264	-0.791109	-3.44221		-7.16548	146.277	-4.87802	20.055		-5.68991	128.45	-4.08104	17.5408		-21.9847	196.343	-8.41359	27.0128		-13.5872	173.26	-6.52687	23.8832
15.36	179.814	180.226	180.608	179.5	179.916		21.5	-10	0.196	-5.6	-3.25		5.86406	-0.720179	1.1826	3.05454	-4.93762		-7.39529	148.01	-4.96996	20.2984		-6.07642	135.513	-4.34547	18.542		-22.0054	196.707	-8.42545	27.0706		-13.6259	173.665	-6.54449	23.9404
15.37	179.814	180.314	180.523	179.699	179.916		21.75	-9.5	0.196	-5.32	-3.5		5.23098	-0.972366	1.63492	3.02329	-4.26539		-7.57681	149.364	-5.04191	20.4887		-5.71662	128.938	-4.09931	17.6099		-22.0258	196.089	-8.4156	26.9644		-13.668	174.106	-6.5637	24.0027
15.38	179.902	180.314	180.523	179.799	179.833		22.25	-9.25	0.196	-5.04	-3.75		4.20947	-0.454332	0.475366	2.9578	-1.86032		-6.115	138.062	-4.4439	18.9018		-6.10582	136.051	-4.36558	18.6182		-22.0258	185.399	-8.09809	25.4418		-13.762	175.091	-6.60655	24.1416
15.39	179.989	180.314	180.523	179.799	179.749		22.5	-9	0.196	-4.76	-4.25		2.52283	-0.237552	-0.148511	2.83074	-2.05834		-7.06251	145.493	-4.8365	19.9449		-5.72325	129.059	-4.10384	17.6271		-22.0459	190.589	-8.25459	26.1826		-13.8135	175.631	-6.63004	24.2178
15.4	180.077	180.314	180.438	179.799	179.749		23	-8.75	0.196	-4.48	-4.5		2.67761	-0.067503	1.11599	1.0442	-2.71022		-5.98898	137.039	-4.39009	18.7584		-5.79567	130.383	-4.15339	17.8147		-22.047	184.347	-8.06447	25.3087		-13.8678	176.205	-6.65489	24.2989
15.41	180.165	180.314	180.353	179.9	179.666		23.25	-8.5	0.196	-4.2	-4.75		1.57912	0.0213622	1.86052	-0.282949	-0.941154		-5.74385	135.025	-4.28421	18.4759		-5.83891	131.173	-4.18297	17.9266		-22.0638	189.328	-8.21987	26.0024		-13.9839	177.428	-6.70794	24.4715
15.42	180.165	180.314	180.353	179.9	179.666		23.75	-8.25	0.196	-4.2	-5		3.84701	0.0788889	0.73351	-0.990914	-2.10115		-5.73677	134.967	-4.28113	18.4677		-5.65796	127.867	-4.05918	17.458		-22.0789	192.624	-8.32155	26.4667		-14.0454	178.072	-6.73596	24.5624
15.43	180.077	180.314	180.268	179.9	179.666		24	-8	0.196	-3.92	-5.25		5.74003	0.122943	1.72796	0.785713	-2.72426		-5.75259	135.098	-4.28801	18.486		-5.65115	127.742	-4.05452	17.4404		-22.0789	184.363	-8.07521	25.2931		-14.1089	178.744	-6.76504	24.6574
15.44	180.077	180.314	180.268	179.9	179.749		24.25	-7.75	0.441	-3.64	-5.5		5.00148	0.160501	1.71233	2.18388	-5.25238		-5.7575	135.138	-4.29015	18.4917		-5.67824	128.237	-4.07305	17.5105		-22.0914	190.117	-8.24632	26.1177		-14.1742	179.429	-6.7948	24.754
15.45	180.077	180.314	180.182	180	179.833		24.5	-7.5	0.441	-3.64	-5.75		4.65025	0.194751	2.32649	2.62782	-6.71028		-5.75376	135.107	-4.28852	18.4874		-5.64891	127.701	-4.05299	17.4346		-22.1023	193.759	-8.35322	26.6456		-14.2412	180.13	-6.82531	24.853
15.46	180.165	180.314	180.182	180.1	179.833		24.75	-7.25	0.441	-3.36	-6		2.67363	0.22728	1.24595	3.15074	-5.44109		-5.74664	135.048	-4.28542	18.4791		-5.88728	132.056	-4.21607	18.052		-22.1123	194.861	-8.39185	26.7881		-14.3095	180.82	-6.85602	24.9499
15.47	180.253	180.402	180.182	180.1	179.749		25	-7	0.441	-3.08	-6.25		1.58741	-1.36485	0.640948	3.32085	-2.64822		-5.73955	134.99	-4.28234	18.4709		-5.6551	127.814	-4.05722	17.4506		-22.113	185.402	-8.10987	25.4444		-14.3792	181.555	-6.88785	25.0537
15.48	180.253	180.402	180.182	180.1	179.583		25.5	-6.75	0.441	-2.8	-6.75		3.86144	-0.625013	0.362491	1.46073	-0.510785		-5.73426	134.946	-4.28003	18.4647		-5.70742	128.77	-4.09302	17.5861		-22.1212	190.423	-8.2619	26.1541		-14.4499	182.296	-6.9201	25.1583
15.49	180.253	180.402	180.182	180.1	179.583		25.75	-6.75	0.441	-2.52	-7		3.93851	-1.25049	0.221984	2.49735	-2.07581		-6.13902	138.256	-4.45411	18.929		-5.74595	129.474	-4.11938	17.6859		-22.1216	184.414	-8.07873	25.313		-14.5216	183.061	-6.95299	25.2664
15.5	180.253	180.314	180.097	180	179.499		26	-6.5	0.441	-2.24	-7.5		3.99507	1.10086	1.71127	1.11535	-2.28353		-5.87809	136.133	-4.3424	18.6312		-5.76801	129.877	-4.13447	17.743		-22.1279	189.541	-8.23579	26.0312		-14.667	184.601	-7.01956	25.4841
15.51	180.341	180.226	180.097	179.9	179.499		26.25	-6.5	0.441	-1.96	-7.75		2.22235	1.40159	0.996756	0.0839594	-2.95615		-5.84374	135.85	-4.32756	18.5916		-5.77971	130.091	-4.14247	17.7733		-22.1279	183.545	-8.05756	25.1774		-14.7405	185.371	-7.05304	25.5927
15.52	180.341	180.226	180.012	179.9	179.499		26.5	-6.25	0.441	-1.96	-8		3.05712	1.01476	2.15703	1.72118	-3.35465		-6.26654	139.28	-4.50808	19.0727		-5.64221	127.579	-4.04841	17.4172		-22.1324	189.177	-8.22655	25.9764		-14.8883	186.93	-7.12054	25.8129
15.53	180.341	180.226	180.012	180	179.583		26.75	-6.25	0.441	-1.68	-8.25		3.49253	-0.25103	1.32044	3.01661	-5.86768		-7.35219	147.686	-4.95279	20.253		-5.67906	128.252	-4.07362	17.5127		-22.1324	183.453	-8.05573	25.1636		-14.9623	187.705	-7.15426	25.9223
15.54	180.341	180.226	180.012	180.1	179.583		27	-6	0.441	-1.68	-8.5		3.72827	0.22885	0.893503	3.45315	-5.04278		-6.23825	139.053	-4.49614	19.0409		-5.65775	127.863	-4.05904	17.4575		-22.1349	189.518	-8.23431	26.0336		-15.0362	188.479	-7.18794	26.0315
15.55	180.341	180.138	180.012	180.201	179.583		27	-6	0.441	-1.4	-8.75		2.76817	1.11643	0.681817	1.7249	-4.6742		-6.43847	140.647	-4.58021	19.2646		-5.65497	127.812	-4.05713	17.4503		-22.1359	192.777	-8.33387	26.4895		-15.1099	189.19	-7.22044	26.1308
15.56	180.341	180.138	180.012	180.301	179.499		27.25	-6	0.441	-1.12	-9		3.38413	0.0070923	0.578984	2.83557	-2.23142		-5.87781	136.13	-4.34228	18.6309		-5.68908	128.435	-4.08047	17.5386		-22.1359	184.881	-8.09701	25.3721		-15.1834	189.96	-7.2539	26.2394
15.57	180.341	180.05	179.926	180.301	179.332		27.5	-5.75	0.441	-0.84	-9.5		3.71014	2.19143	2.07526	1.48927	-0.244397		-7.0803	145.629	-4.84369	19.964		-5.71283	128.869	-4.09671	17.6001		-22.135	190.028	-8.25193	26.0984		-15.2564	190.726	-7.28719	26.3475
15.58	180.341	180.05	179.926	180.201	179.249		27.75	-5.75	0.441	-0.56	-9.75		3.89117	0.60296	1.37633	2.7607	0.324221		-6.87033	144.019	-4.75845	19.738		-5.72625	129.114	-4.10589	17.6348		-22.135	183.729	-8.06423	25.203		-15.329	191.547	-7.32133	26.4645
15.59	180.341	180.05	179.926	180.1	179.249		27.75	-5.75	0.441	-0.28	-10		2.90371	-0.181521	1.01373	1.50799	-1.62114		-6.86674	143.992	-4.75698	19.7341		-5.65065	127.733	-4.05418	17.4391		-22.1324	189.302	-8.23032	25.9941		-15.4725	193.077	-7.38714	26.6808
15.6	180.341	180.05	179.926	180	179.332		28	-5.5	0.441	0	-10.25		3.506	0.499593	0.840328	2.81872	-4.99396		-6.76569	143.21	-4.71563	19.6243		-5.65389	127.792	-4.0564	17.4475		-22.1324	183.492	-8.0569	25.1691		-15.5432	193.833	-7.41962	26.7879
15.61	180.341	179.962	179.841	180	179.416		28	-5.5	0.441	0	-10.25		2.72916	1.51322	2.29639	1.58934	-5.19086		-6.71516	142.818	-4.69487	19.5692		-5.68007	128.271	-4.07431	17.5153		-22.1279	189.112	-8.22404	25.967		-15.6131	194.566	-7.45147	26.8912
15.62	180.341	179.962	179.841	180.1	179.416		28.25	-5.5	0.441	0.28	-10.5		3.43674	0.431108	1.58513	2.90951	-4.78608		-5.96672	136.858	-4.38055	18.7329		-5.69786	128.596	-4.08648	17.5613		-22.1279	183.416	-8.05398	25.1581		-15.6822	195.15	-7.48046	26.9712
15.63	180.341	179.874	179.841	180.201	179.416		28.25	-5.5	0.441	0.28	-10.5		2.71257	1.5902	1.2203	1.68617	-2.90437		-7.1582	146.221	-4.87509	20.0472		-5.66261	127.952	-4.06236	17.4701		-22.1216	189.036	-8.22087	25.9561		-15.6822	195.164	-7.48071	26.9735
15.64	180.341	179.874	179.841	180.301	179.332		28.5	-5.25	0.686	0.56	-10.75		3.44649	1.62361	1.95361	1.11116	-1.30841		-6.91723	144.381	-4.77756	19.7887		-5.64575	127.644	-4.05082	17.4264		-22.1216	183.367	-8.05163	25.1512		-15.7505	195.879	-7.5118	27.0744
15.65	180.341	179.874	179.841	180.301	179.332		28.5	-5.25	0.686	0.56	-11		2.73547	0.573437	1.42701	4.87756	-2.76832		-7.65292	149.928	-5.0719	20.568		-5.66541	128.003	-4.06428	17.4773		-22.1136	188.98	-8.21805	25.9481		-15.7505	195.879	-7.5118	27.0744
15.66	180.341	179.874	179.756	180.301	179.332		28.5	-5	0.686	0.84	-11.25		2.37995	1.11776	2.79292	5.06101	-3.55		-6.41024	140.424	-4.56842	19.2332		-5.90478	132.376	-4.22804	18.0973		-22.1136	183.317	-8.049	25.1441		-15.8178	196.694	-7.54439	27.1913
15.67	180.341	179.786	179.756	180.201	179.332		28.5	-5	0.686	0.84	-11.5		2.2022	2.07012	1.93127	5.08366	-3.98935		-6.54263	141.469	-4.62357	19.3798		-5.7993	130.449	-4.15587	17.8241		-22.1136	181.694	-8.00057	24.9137		-15.8842	197.389	-7.57461	27.2894
[truncated: 433 more rows]

## Sheet: Test B
time	θ (deg.)						α (deg.)						V_m (V)						A-DoS					A-CWF					EM-STR					EP-STR
[truncated: 2,002 more rows]

[truncated: 4 more sheets: Test C, Test D, _xltb_storage_, Test E]
